# Supplementary material for: Fusobacterium nucleatum promotes tumor progression in KRAS p.G12D-mutant colorectal cancer by binding to DHX15
Source: Nat Commun. 2024 Feb 24;15:1688. doi: 10.1038/s41467-024-45572-w (PMC10894276; doi:10.1038/s41467-024-45572-w)
Supplement: Supplementary file 4 — Source Data [file 41467_2024_45572_MOESM4_ESM.zip]

Archive with 3 entries (3 files):
- Source Data Files/Primer sequences for targeted gene sequencing.xlsx
- Source Data Files/Source Data in Graphs.xlsx
- Source Data Files/WB Source Data.pdf
