# Supplementary material for: Fusobacterium nucleatum promotes tumor progression in KRAS p.G12D-mutant colorectal cancer by binding to DHX15
Source: Nat Commun. 2024 Feb 24;15:1688. doi: 10.1038/s41467-024-45572-w (PMC10894276; doi:10.1038/s41467-024-45572-w)
Supplement: Supplementary file 4 — Source Data [file 41467_2024_45572_MOESM4_ESM.zip › Source Data Files/Primer sequences for targeted gene sequencing.xlsx]

## Sheet: Primer
Target	primer_1	primer_2	chr	pos1	pos2	pos3	pos4	len	TargetSeq
APC_1	GGACAGAACAGCGAAGCAGTG	AACAGCATCGAGCCAACCTC	5	112043082	112043102	112043322	112043341	260	GGACAGAACAGCGAAGCAGTGCCCGGCAAGCGGAGCGCAGCACCCATTGCGCCTGCGCATAACAGGCTCTAGTCTCCGGGCTGTGGGAAGCCAGCAACACCTCTCACGCATGCGCATTGTAGTCTTCCCACCTCCCACAAGATGGCGGAGGGCAAGTAGCAAGGGGGCGGGGTGTGGCCGCCGGAAGCCTAGCCGCTGCTCGGGGGGGACCTGCGGGCTCAGGCCCGGGAGCTGCGGACCGAGGTTGGCTCGATGCTGTT
APC_10	TGCAATAACAACTGATGTAAGTATTGCTCT	TCAGTTATCCTGAATTTTAATGGATTACCTAG	5	112111239	112111268	112111494	112111525	287	TGCAATAACAACTGATGTAAGTATTGCTCTTCTGCAGTCTTTATTAGCATTGTTTAAACGTACCtttttttaaaaaaaaaaaaataGGTCATTGCTTCTTGCTGATCTTGACAAAGAAGAAAAGGAAAAAGACTGGTATTACGCTCAACTTCAGAATCTCACTAAAAGAATAGATAGTCTTCCTTTAACTGAAAATGTAAGTAACTTGGCAGTACAACTTATTTGAAACTTTAATAACTTGATATTTTAAAGTACCTAGGTAATCCATTAAAATTCAGGATAACTGA
APC_11	TCATGCACCATGACTGACGTATT	TCCTAATAGCTCTTCGCTGTTTTATCA	5	112116364	112116386	112116621	112116647	284	TCATGCACCATGACTGACGTATTTGCTTATTCATTTTCTTTATTGGTTCTTATATGCTTTTTTGCTTTTACTGATTAACGTAAATACAAGATATTGATACTTTTTTATTATTTGTGGTTTTAGTTTTCCTTACAAACAGATATGACCAGAAGGCAATTGGAATATGAAGCAAGGCAAATCAGAGTTGCGATGGAAGAACAACTAGGTACCTGCCAGGATATGGAAAAACGAGCACAGGTAAGTTACTTGTTTCTAAGTGATAAAACAGCGAAGAGCTATTAGGA
APC_12	TTTGACATAACCCTGAGCTTTTAAGTG	TCTCAGAATAACTACCTATTTTTATACCCACAA	5	112128041	112128067	112128249	112128281	241	TTTGACATAACCCTGAGCTTTTAAGTGGTAGCCATAGTATGattatttctattaatattattaataaaaaCATAACTAATTAGGTTTCTTGTTTTATTTTAGCGAAGAATAGCCAGAATTCAGCAAATCGAAAAGGACATACTTCGTATACGACAGCTTTTACAGTCCCAAGCAACAGAAGCAGAGGTTAGTAAATTGCCTTTCTTGTTTGTGGGTATAAAAATAGGTAGTTATTCTGAGA
APC_13	TGGGCTAAGAAAGCCTACACCAT	GATCATTCTTAGAACCATCTTGCTTCA	5	112136918	112136940	112137135	112137161	244	TGGGCTAAGAAAGCCTACACCATTTTTGCATGTACTGATGTTAACTCCATCTTAACAGAGGTCATCTCAGAACAAGCATGAAACCGGCTCACATGATGCTGAGCGGCAGAATGAAGGTCAAGGAGTGGGAGAAATCAACATGGCAACTTCTGGTAATGGTCAGGtaaataaattattttatcatattttttaaaattatttaaatatCAGAAAAGTATGAAGCAAGATGGTTCTAAGAATGATC
APC_14	CAGACACTTCATTTGGAGTACCTTAACA	tggccAAGAATGTCTTAGCAAAGT	5	112151102	112151129	112151332	112151355	254	CAGACACTTCATTTGGAGTACCTTAACATGATGTTATCTGTATTTACCTATAGTCTAAATTATACCATCTATAATGTGCTTAATTTTTAGGGTTCAACTACACGAATGGACCATGAAACAGCCAGTGTTTTGAGTTCTAGTAGCACACACTCTGCACCTCGAAGGCTGACAAGTCATCTGGGAACCAAGGTAACAGAAGATTACAAACCCTGGTCACTAATGCCATGACTACTTTGCTAAGACATTCTTggcca
APC_15	GGGGGGGGTTGTTTTGTTT	GTCGCATGGATATACAGCTGTCTTG	5	112154545	112154563	112154750	112154774	230	GGGGGGGGTTGTTTTGTTTTTTTAGAGTTATAGTAAATATCCCATTCATCACTTAATTGGTTTTTGGCTTTTGGATATTAAAGTCGTAATTTTGTTTCTAAACTCATTTGGCCCACAGGTGGAAATGGTGTATTCATTGTTGTCAATGCTTGGTACTCATGATAAGGATGATATGTCGCGAACTTTGCTAGCTATGTCTAGCTCCCAAGACAGCTGTATATCCATGCGAC
APC_16	CCCACAGGTGGAAATGGTGTAT	CAGGCTGTGAGTGAATGATGTTG	5	112154656	112154677	112154893	112154915	260	CCCACAGGTGGAAATGGTGTATTCATTGTTGTCAATGCTTGGTACTCATGATAAGGATGATATGTCGCGAACTTTGCTAGCTATGTCTAGCTCCCAAGACAGCTGTATATCCATGCGACAGTCTGGATGTCTTCCTCTCCTCATCCAGCTTTTACATGGCAATGACAAAGACTCTGTATTGTTGGGAAATTCCCGGGGCAGTAAAGAGGCTCGGGCCAGGGCCAGTGCAGCACTCCACAACATCATTCACTCACAGCCTG
APC_17	AATTCCCGGGGCAGTAAAGA	TTGCTTTGAAACATGCACTACGA	5	112154843	112154862	112155063	112155085	243	AATTCCCGGGGCAGTAAAGAGGCTCGGGCCAGGGCCAGTGCAGCACTCCACAACATCATTCACTCACAGCCTGATGACAAGAGAGGCAGGCGTGAAATCCGAGTCCTTCATCTTTTGGAACAGATACGCGCTTACTGTGAAACCTGTTGGGAGTGGCAGGAAGCTCATGAACCAGGCATGGACCAGGACAAAAATCCAAGTATGTTCTCTATAGTGTACATCGTAGTGCATGTTTCAAAGCAA
APC_18	TTGCTCTTCAAATAACAAAGCATTATGG	CTGATAACAGAAGTTGGTGGCCTTA	5	112157542	112157569	112157800	112157824	283	TTGCTCTTCAAATAACAAAGCATTATGGTTTATGTTGATTTTATTTTTCAGTGCCAGCTCCTGTTGAACATCAGATCTGTCCTGCTGTGTGTGTTCTAATGAAACTTTCATTTGATGAAGAGCATAGACATGCAATGAATGAACTAGGTAAGACAAAAATGTTTTTTAATGACATAGACAATTACTGGTGGATTTTTAAATCATGGTAGAAATTCAGTATAGTAAATAAAGATTTTTAATCATTGATGAATTAGGATATAAGGCCACCAACTTCTGTTATCAG
APC_19	TGGAGAAACTGGCATAAAATGGA	TCATTAGTAAGCCCATACATTTCACAG	5	112162581	112162603	112162842	112162868	288	TGGAGAAACTGGCATAAAATGGAATAATTGTCAGTTGTACTTTATAAATATATTATACAGAAGTTCTTTATAACAGTTTTTGTAGCTTATAATTCTAAAGGCAAATTTAAACCATATATTCTCATTGATTGAGTTTTTTTTTCCTAGTATTTAAGTTACCAACTTGGTACCAGTTTGTTTTATTTTAGATGATTGTCTTTTTCCTCTTGCCCTTTTTAAATTAGGGGGACTACAGGCCATTGCAGAATTATTGCAAGTGGACTGTGAAATGTATGGGCTTACTAATGA
APC_2	GTAGTCTTCCCACCTCCCACAAG	CGAGAACTGAGGGTGGTACAGAAG	5	112043200	112043222	112043458	112043481	282	GTAGTCTTCCCACCTCCCACAAGATGGCGGAGGGCAAGTAGCAAGGGGGCGGGGTGTGGCCGCCGGAAGCCTAGCCGCTGCTCGGGGGGGACCTGCGGGCTCAGGCCCGGGAGCTGCGGACCGAGGTTGGCTCGATGCTGTTCCCAGGTACTGTTGTTGGCTGTTGGTGAGGAAGGTGAAGCACTCAGTTGCCTTCTCGGGCCTCGGCGCCCCCTATGTACGCCTCCCTGGGCTCGGGTCCGGTCGCCCCTTTGCCCGCTTCTGTACCACCCTCAGTTCTCG
APC_20	AATTAGGGGGACTACAGGCCATT	TAAGCGAATGTGAAGCACAGGTT	5	112162799	112162821	112163066	112163088	290	AATTAGGGGGACTACAGGCCATTGCAGAATTATTGCAAGTGGACTGTGAAATGTATGGGCTTACTAATGACCACTACAGTATTACACTAAGACGATATGCTGGAATGGCTTTGACAAACTTGACTTTTGGAGATGTAGCCAACAAGGTATGTTTTTATAACATGTATTTCTTAAGATAGCTCAGGTATGAGTTAATTTACTTTCATACAAATACATTTTACTGATTTTCTTTTTTTTCACTCTCCTCATTAAACAATGACTGATAAAAACCTGTGCTTCACATTCGCTTA
APC_21	CCAAAAATAAAGCTTGGCTTCAAGT	gagattgcacaactgccctctaa	5	112163561	112163585	112163779	112163801	241	CCAAAAATAAAGCTTGGCTTCAAGTTGTCTTTTTAATGATCCTCTATTCTGTATTTAATTTACAGGCTACGCTATGCTCTATGAAAGGCTGCATGAGAGCACTTGTGGCCCAACTAAAATCTGAAAGTGAAGACTTACAGCAGGTACTATTTAGAATTTCACCTGtttttcttttttctctttttctttgaggcagggtctcactctgtcacccaggcttagagggcagttgtgcaatctc
APC_22	cacggctagccAGAATTTCTTTC	AAAAAAAAGCCAAACATGAAATT	5	112164435	112164457	112164702	112164724	290	cacggctagccAGAATTTCTTTCTTAATAGATTTCTATTCTTACTGCTAGCATTAAAAACAAAAAAGCAACTAGTATGATTTTATGTATAAATTAATCTAAAATTGATTAATTTGCAGGTTATTGCGAGTGTTTTGAGGAATTTGTCTTGGCGAGCAGATGTAAATAGTAAAAAGACGTTGCGAGAAGTTGGAAGTGTGAAAGCATTGATGGAATGTGCTTTAGAAGTTAAAAAGGTACCTTTGAAAACATTTAGTACTATAATATGAATTTCATGTTTGGCTTTTTTTT
APC_23	AGGGACGGGCAATAGGATAGATT	GGTAAGTAAGAGTGCCAACCAAAAA	5	112170531	112170553	112170747	112170771	241	AGGGACGGGCAATAGGATAGATTAAAAAATAGCTTTTATTCAATATCAGTAACATAGAAGTTAATGAGAGACAAATTCCAACTCTAATTAGATGACCCATATTCTGTTTCTTACTAGGAATCAACCCTCAAAAGCGTATTGAGTGCCTTATGGAATTTGTCAGCACATTGCACTGAGAATAAAGCTGATATATGTGCTGTAGATGGTGCACTTGCATTTTTGGTTGGCACTCTTACTTACC
APC_24	GAATCAACCCTCAAAAGCGTATTG	TTGCTTACAATTAGGTCTTTTTGAGAGTATG	5	112170648	112170671	112170903	112170933	286	GAATCAACCCTCAAAAGCGTATTGAGTGCCTTATGGAATTTGTCAGCACATTGCACTGAGAATAAAGCTGATATATGTGCTGTAGATGGTGCACTTGCATTTTTGGTTGGCACTCTTACTTACCGGAGCCAGACAAACACTTTAGCCATTATTGAAAGTGGAGGTGGGATATTACGGAATGTGTCCAGCTTGATAGCTACAAATGAGGACCACAGGTATATATAGAGTTTTATATTACTTTTAAAGTACAGAATTCATACTCTCAAAAAGACCTAATTGTAAGCAA
APC_25	GCATACACATTGTGACCTTAATTTTGTGA	TTAAAGCTGCAGCACTTCCCATA	5	112173202	112173230	112173448	112173470	269	GCATACACATTGTGACCTTAATTTTGTGATCTCTTGATTTTATTTCAGGCAAATCCTAAGAGAGAACAACTGTCTACAAACTTTATTACAACACTTAAAATCTCATAGTTTGACAATAGTCAGTAATGCATGTGGAACTTTGTGGAATCTCTCAGCAAGAAATCCTAAAGACCAGGAAGCATTATGGGACATGGGGGCAGTTAGCATGCTCAAGAACCTCATTCATTCAAAGCACAAAATGATTGCTATGGGAAGTGCTGCAGCTTTAA
APC_26	CATGCTCAAGAACCTCATTCATTCA	CATAATCACCATAGAGACTTTGCTTGT	5	112173406	112173430	112173663	112173689	284	CATGCTCAAGAACCTCATTCATTCAAAGCACAAAATGATTGCTATGGGAAGTGCTGCAGCTTTAAGGAATCTCATGGCAAATAGGCCTGCGAAGTACAAGGATGCCAATATTATGTCTCCTGGCTCAAGCTTGCCATCTCTTCATGTTAGGAAACAAAAAGCCCTAGAAGCAGAATTAGATGCTCAGCACTTATCAGAAACTTTTGACAATATAGACAATTTAAGTCCCAAGGCATCTCATCGTAGTAAGCAGAGACACAAGCAAAGTCTCTATGGTGATTATG
APC_27	CCCAAGGCATCTCATCGTAGT	GGATTTTCTGTTGCTGGATGGTAG	5	112173632	112173652	112173877	112173900	269	CCCAAGGCATCTCATCGTAGTAAGCAGAGACACAAGCAAAGTCTCTATGGTGATTATGTTTTTGACACCAATCGACATGATGATAATAGGTCAGACAATTTTAATACTGGCAACATGACTGTCCTTTCACCATATTTGAATACTACAGTGTTACCCAGCTCCTCTTCATCAAGAGGAAGCTTAGATAGTTCTCGTTCTGAAAAAGATAGAAGTTTGGAGAGAGAACGCGGAATTGGTCTAGGCAACTACCATCCAGCAACAGAAAATCC
APC_28	TGGAGAGAGAACGCGGAATTG	ACATGTCCTATTTGAATTTTCCGACTT	5	112173846	112173866	112174106	112174132	287	TGGAGAGAGAACGCGGAATTGGTCTAGGCAACTACCATCCAGCAACAGAAAATCCAGGAACTTCTTCAAAGCGAGGTTTGCAGATCTCCACCACTGCAGCCCAGATTGCCAAAGTCATGGAAGAAGTGTCAGCCATTCATACCTCTCAGGAAGACAGAAGTTCTGGGTCTACCACTGAATTACATTGTGTGACAGATGAGAGAAATGCACTTAGAAGAAGCTCTGCTGCCCATACACATTCAAACACTTACAATTTCACTAAGTCGGAAAATTCAAATAGGACATGT
APC_29	GCCCATACACATTCAAACACTTACA	TGCACTATGTATTTTATGGGCTAGGT	5	112174073	112174097	112174299	112174324	252	GCCCATACACATTCAAACACTTACAATTTCACTAAGTCGGAAAATTCAAATAGGACATGTTCTATGCCTTATGCCAAATTAGAATACAAGAGATCTTCAAATGATAGTTTAAATAGTGTCAGTAGTAGTGATGGTTATGGTAAAAGAGGTCAAATGAAACCCTCGATTGAATCCTATTCTGAAGATGATGAAAGTAAGTTTTGCAGTTATGGTCAATACCCAGCCGACCTAGCCCATAAAATACATAGTGCA
APC_3	GATGCTGTTCCCAGGTACTGTTG	GCTTTGCCGGGAGGAGAC	5	112043333	112043355	112043604	112043621	289	GATGCTGTTCCCAGGTACTGTTGTTGGCTGTTGGTGAGGAAGGTGAAGCACTCAGTTGCCTTCTCGGGCCTCGGCGCCCCCTATGTACGCCTCCCTGGGCTCGGGTCCGGTCGCCCCTTTGCCCGCTTCTGTACCACCCTCAGTTCTCGGGTCCTGGAGCACCGGCGGCAGCAGGAGCTGCGTCCGGCAGGAGACGAAGAGCCCGGGCGGCGCTCGTACTTCTGGCCACTGGGCGAGCGTCTGGCAGGTGAGTGAGGCTGCAGGCATTGACGTCTCCTCCCGGCAAAGC
APC_30	TGCCAAATTAGAATACAAGAGATCTTCA	GGACTTTGCCTTCCAGAGTTCA	5	112174144	112174171	112174398	112174419	276	TGCCAAATTAGAATACAAGAGATCTTCAAATGATAGTTTAAATAGTGTCAGTAGTAGTGATGGTTATGGTAAAAGAGGTCAAATGAAACCCTCGATTGAATCCTATTCTGAAGATGATGAAAGTAAGTTTTGCAGTTATGGTCAATACCCAGCCGACCTAGCCCATAAAATACATAGTGCAAATCATATGGATGATAATGATGGAGAACTAGATACACCAATAAATTATAGTCTTAAATATTCAGATGAGCAGTTGAACTCTGGAAGGCAAAGTCC
APC_31	TGGATGATAATGATGGAGAACTAGATACA	CCATTGGCTCCCCGTGAC	5	112174332	112174360	112174600	112174617	286	TGGATGATAATGATGGAGAACTAGATACACCAATAAATTATAGTCTTAAATATTCAGATGAGCAGTTGAACTCTGGAAGGCAAAGTCCTTCACAGAATGAAAGATGGGCAAGACCCAAACACATAATAGAAGATGAAATAAAACAAAGTGAGCAAAGACAATCAAGGAATCAAAGTACAACTTATCCTGTTTATACTGAGAGCACTGATGATAAACACCTCAAGTTCCAACCACATTTTGGACAGCAGGAATGTGTTTCTCCATACAGGTCACGGGGAGCCAATGG
APC_32	ACATTTTGGACAGCAGGAATGTG	CTGATCCACATGACGTTTCTCTTC	5	112174564	112174586	112174793	112174816	253	ACATTTTGGACAGCAGGAATGTGTTTCTCCATACAGGTCACGGGGAGCCAATGGTTCAGAAACAAATCGAGTGGGTTCTAATCATGGAATTAATCAAAATGTAAGCCAGTCTTTGTGTCAAGAAGATGACTATGAAGATGATAAGCCTACCAATTATAGTGAACGTTACTCTGAAGAAGAACAGCATGAAGAAGAAGAGAGACCAACAAATTATAGCATAAAATATAATGAAGAGAAACGTCATGTGGATCAG
APC_33	ATGAAGATGATAAGCCTACCAATTATAGTGA	CCTCTTGGCATTAGATGAAGGTG	5	112174695	112174725	112174950	112174972	278	ATGAAGATGATAAGCCTACCAATTATAGTGAACGTTACTCTGAAGAAGAACAGCATGAAGAAGAAGAGAGACCAACAAATTATAGCATAAAATATAATGAAGAGAAACGTCATGTGGATCAGCCTATTGATTATAGTTTAAAATATGCCACAGATATTCCTTCATCACAGAAACAGTCATTTTCATTCTCAAAGAGTTCATCTGGACAAAGCAGTAAAACCGAACATATGTCTTCAAGCAGTGAGAATACGTCCACACCTTCATCTAATGCCAAGAGG
APC_34	GAACATATGTCTTCAAGCAGTGAGAA	CAGAATCTGCTTCCTGTGTCGT	5	112174916	112174941	112175165	112175186	271	GAACATATGTCTTCAAGCAGTGAGAATACGTCCACACCTTCATCTAATGCCAAGAGGCAGAATCAGCTCCATCCAAGTTCTGCACAGAGTAGAAGTGGTCAGCCTCAAAAGGCTGCCACTTGCAAAGTTTCTTCTATTAACCAAGAAACAATACAGACTTATTGTGTAGAAGATACTCCAATATGTTTTTCAAGATGTAGTTCATTATCATCTTTGTCATCAGCTGAAGATGAAATAGGATGTAATCAGACGACACAGGAAGCAGATTCTG
APC_35	CAGAGTAGAAGTGGTCAGCCTCAAAAG	TGCTGTGACACTGCTGGAAC	5	112175000	112175026	112175258	112175277	278	CAGAGTAGAAGTGGTCAGCCTCAAAAGGCTGCCACTTGCAAAGTTTCTTCTATTAACCAAGAAACAATACAGACTTATTGTGTAGAAGATACTCCAATATGTTTTTCAAGATGTAGTTCATTATCATCTTTGTCATCAGCTGAAGATGAAATAGGATGTAATCAGACGACACAGGAAGCAGATTCTGCTAATACCCTGCAAATAGCAGAAATAAAAGAAAAGATTGGAACTAGGTCAGCTGAAGATCCTGTGAGCGAAGTTCCAGCAGTGTCACAGCA
APC_36	TAGGTCAGCTGAAGATCCTGTGA	GCTGGCAATCGAACGACTCTC	5	112175230	112175252	112175480	112175500	271	TAGGTCAGCTGAAGATCCTGTGAGCGAAGTTCCAGCAGTGTCACAGCACCCTAGAACCAAATCCAGCAGACTGCAGGGTTCTAGTTTATCTTCAGAATCAGCCAGGCACAAAGCTGTTGAATTTTCTTCAGGAGCGAAATCTCCCTCCAAAAGTGGTGCTCAGACACCCAAAAGTCCACCTGAACACTATGTTCAGGAGACCCCACTCATGTTTAGCAGATGTACTTCTGTCAGTTCACTTGATAGTTTTGAGAGTCGTTCGATTGCCAGC
APC_37	CCAAAAGTCCACCTGAACACTATG	TTATTTTTAGGTACTTCTCGCTTGGTTTG	5	112175397	112175420	112175630	112175658	262	CCAAAAGTCCACCTGAACACTATGTTCAGGAGACCCCACTCATGTTTAGCAGATGTACTTCTGTCAGTTCACTTGATAGTTTTGAGAGTCGTTCGATTGCCAGCTCCGTTCAGAGTGAACCATGCAGTGGAATGGTAAGTGGCATTATAAGCCCCAGTGATCTTCCAGATAGCCCTGGACAAACCATGCCACCAAGCAGAAGTAAAACACCTCCACCACCTCCTCAAACAGCTCAAACCAAGCGAGAAGTACCTAAAAATAA
APC_38	AGCAGAAGTAAAACACCTCCACCAC	GAGGCATTATTCTTAATTCCACATCTTTC	5	112175591	112175615	112175842	112175870	280	AGCAGAAGTAAAACACCTCCACCACCTCCTCAAACAGCTCAAACCAAGCGAGAAGTACCTAAAAATAAAGCACCTACTGCTGAAAAGAGAGAGAGTGGACCTAAGCAAGCTGCAGTAAATGCTGCAGTTCAGAGGGTCCAGGTTCTTCCAGATGCTGATACTTTATTACATTTTGCCACGGAAAGTACTCCAGATGGATTTTCTTGTTCATCCAGCCTGAGTGCTCTGAGCCTCGATGAGCCATTTATACAGAAAGATGTGGAATTAAGAATAATGCCTC
APC_39	AGTGCTCTGAGCCTCGATGA	AGCAGTCTGGGCTGGCTTTT	5	112175810	112175829	112176066	112176085	276	AGTGCTCTGAGCCTCGATGAGCCATTTATACAGAAAGATGTGGAATTAAGAATAATGCCTCCAGTTCAGGAAAATGACAATGGGAATGAAACAGAATCAGAGCAGCCTAAAGAATCAAATGAAAACCAAGAGAAAGAGGCAGAAAAAACTATTGATTCTGAAAAGGACCTATTAGATGATTCAGATGATGATGATATTGAAATACTAGAAGAATGTATTATTTCTGCCATGCCAACAAAGTCATCACGTAAAGCAAAAAAGCCAGCCCAGACTGCT
APC_4	GTCGGGAAGCGGAGAGAGA	GAAAGGCCATCGGTTTAAGACAG	5	112073436	112073454	112073690	112073712	277	GTCGGGAAGCGGAGAGAGAAGCAGCTGTGTAATCCGCTGGATGCGGACCAGGGCGCTCCCCATTCCCGTCGGGAGCCCGCCGATTGGCTGGGTGTGGGCGCACGTGACCGACATGTGGCTGTATTGGTGCAGCCCGCCAGGGTGTCACTGGAGACAGAATGGAGGTGCTGCCGGACTCGGAAATGGGGTAGGTGCTGGAGCCACCATGGCCAGGCTTGCTGCGGGGGGAGGGGGGAAGGTGGTTTTCCCTCGCACTGTCTTAAACCGATGGCCTTTC
APC_40	GCCATGCCAACAAAGTCATCA	AGGGGATTCGATTGTTAGATCACTT	5	112176035	112176055	112176262	112176286	252	GCCATGCCAACAAAGTCATCACGTAAAGCAAAAAAGCCAGCCCAGACTGCTTCAAAATTACCTCCACCTGTGGCAAGGAAACCAAGTCAGCTGCCTGTGTACAAACTTCTACCATCACAAAACAGGTTGCAACCCCAAAAGCATGTTAGTTTTACACCGGGGGATGATATGCCACGGGTGTATTGTGTTGAAGGGACACCTATAAACTTTTCCACAGCTACATCTCTAAGTGATCTAACAATCGAATCCCCT
APC_41	GGATGATATGCCACGGGTGT	CTGCAAGAATATCACCTTCCTCTG	5	112176196	112176215	112176444	112176467	272	GGATGATATGCCACGGGTGTATTGTGTTGAAGGGACACCTATAAACTTTTCCACAGCTACATCTCTAAGTGATCTAACAATCGAATCCCCTCCAAATGAGTTAGCTGCTGGAGAAGGAGTTAGAGGAGGGGCACAGTCAGGTGAATTTGAAAAACGAGATACCATTCCTACAGAAGGCAGAAGTACAGATGAGGCTCAAGGAGGAAAAACCTCATCTGTAACCATACCTGAATTGGATGACAATAAAGCAGAGGAAGGTGATATTCTTGCAG
APC_42	TGTAACCATACCTGAATTGGATGACAA	TCTTACACGTGTCCTATATTCAGTATTTTGT	5	112176412	112176438	112176631	112176661	250	TGTAACCATACCTGAATTGGATGACAATAAAGCAGAGGAAGGTGATATTCTTGCAGAATGCATTAATTCTGCTATGCCCAAAGGGAAAAGTCACAAGCCTTTCCGTGTGAAAAAGATAATGGACCAGGTCCAGCAAGCATCTGCGTCTTCTTCTGCACCCAACAAAAATCAGTTAGATGGTAAGAAAAAGAAACCAACTTCACCAGTAAAACCTATACCACAAAATACTGAATATAGGACACGTGTAAGA
APC_43	AGAAACCAACTTCACCAGTAAAACCT	CTTCAATAGGCGTGTAATGATGAGGT	5	112176600	112176625	112176817	112176842	243	AGAAACCAACTTCACCAGTAAAACCTATACCACAAAATACTGAATATAGGACACGTGTAAGAAAAAATGCAGACTCAAAAAATAATTTAAATGCTGAGAGAGTTTTCTCAGACAACAAAGATTCAAAGAAACAGAATTTGAAAAATAATTCCAAGGTCTTCAATGATAAGCTCCCAAATAATGAAGATAGAGTCAGAGGAAGTTTTGCTTTTGATTCACCTCATCATTACACGCCTATTGAAG
APC_44	TCCCAAATAATGAAGATAGAGTCAGAGG	ACCTCGATTTATTGGCTGCTTTG	5	112176771	112176798	112177032	112177054	284	TCCCAAATAATGAAGATAGAGTCAGAGGAAGTTTTGCTTTTGATTCACCTCATCATTACACGCCTATTGAAGGAACTCCTTACTGTTTTTCACGAAATGATTCTTTGAGTTCTCTAGATTTTGATGATGATGATGTTGACCTTTCCAGGGAAAAGGCTGAATTAAGAAAGGCAAAAGAAAATAAGGAATCAGAGGCTAAAGTTACCAGCCACACAGAACTAACCTCCAACCAACAATCAGCTAATAAGACACAAGCTATTGCAAAGCAGCCAATAAATCGAGGT
APC_45	CAACCAACAATCAGCTAATAAGACACAAG	CTGTGAGTCAGGGGGCTCAGT	5	112176997	112177025	112177259	112177279	283	CAACCAACAATCAGCTAATAAGACACAAGCTATTGCAAAGCAGCCAATAAATCGAGGTCAGCCTAAACCCATACTTCAGAAACAATCCACTTTTCCCCAGTCATCCAAAGACATACCAGACAGAGGGGCAGCAACTGATGAAAAGTTACAGAATTTTGCTATTGAAAATACTCCGGTTTGCTTTTCTCATAATTCCTCTCTGAGTTCTCTCAGTGACATTGACCAAGAAAACAACAATAAAGAAAATGAACCTATCAAAGAGACTGAGCCCCCTGACTCACAG
APC_46	ACATTGACCAAGAAAACAACAATAAAGAA	CCTTGAGTCTTGAAGGCTTTTTCTT	5	112177212	112177240	112177439	112177463	252	ACATTGACCAAGAAAACAACAATAAAGAAAATGAACCTATCAAAGAGACTGAGCCCCCTGACTCACAGGGAGAACCAAGTAAACCTCAAGCatcaggctatgctcctaaatcatttcatgttgaagataccccagtttgtttctCAAGAAACAGTTCTCTCAGTTCTCTTAGTATTGACTCTGAAGATGACCTGTTGCAGGAATGTATAAGCTCCGCAATGCCAAAAAAGAAAAAGCCTTCAAGACTCAAGG
APC_47	tgttgaagataccccagtttgtttc	TTTTCTGAATCAGGGGATAGACCAT	5	112177330	112177354	112177560	112177584	255	tgttgaagataccccagtttgtttctCAAGAAACAGTTCTCTCAGTTCTCTTAGTATTGACTCTGAAGATGACCTGTTGCAGGAATGTATAAGCTCCGCAATGCCAAAAAAGAAAAAGCCTTCAAGACTCAAGGGTGATAATGAAAAACATAGTCCCAGAAATATGGGTGGCATATTAGGTGAAGATCTGACACTTGATTTGAAAGATATACAGAGACCAGATTCAGAACATGGTCTATCCCCTGATTCAGAAAA
APC_48	TCTGACACTTGATTTGAAAGATATACAGAGA	GGGTTTTTCTTCTTGATCAGGTGT	5	112177516	112177546	112177742	112177765	250	TCTGACACTTGATTTGAAAGATATACAGAGACCAGATTCAGAACATGGTCTATCCCCTGATTCAGAAAATTTTGATTGGAAAGCTATTCAGGAAGGTGCAAATTCCATAGTAAGTAGTTTACATCAAGCTGCTGCTGCTGCATGTTTATCTAGACAAGCTTCGTCTGATTCAGATTCCATCCTTTCCCTGAAATCAGGAATCTCTCTGGGATCACCATTTCATCTTACACCTGATCAAGAAGAAAAACCC
APC_49	TCCTTTCCCTGAAATCAGGAATCT	TCGAGAGATTGAAGGCATGTTTG	5	112177695	112177718	112177947	112177969	275	TCCTTTCCCTGAAATCAGGAATCTCTCTGGGATCACCATTTCATCTTACACCTGATCAAGAAGAAAAACCCTTTACAAGTAATAAAGGCCCACGAATTCTAAAACCAGGGGAGAAAAGTACATTGGAAACTAAAAAGATAGAATCTGAAAGTAAAGGAATCAAAGGAGGAAAAAAAGTTTATAAAAGTTTGATTACTGGAAAAGTTCGATCTAATTCAGAAATTTCAGGCCAAATGAAACAGCCCCTTCAAGCAAACATGCCTTCAATCTCTCGA
APC_5	AAGGAAACGGGTAGAGGACAACA	AAAGCAGGCACACTACTGGTGAC	5	112073951	112073973	112074201	112074223	273	AAGGAAACGGGTAGAGGACAACAAAGAATGGAGCATATTCATGGCGAGGAGCAAAAGCTCTACCCCATTGAAAGGCTTCTTTTCCTCCCTGGCGACAAGGACACATGCATTGGTGGCCAAAAGAGAGAGGAGACAAAACCGCTGCAGATGGCTGATGTGAATCTAGTGGAAAGAGCTACTGGGGATGAGAGAAAGAGGAGGAGGCAGGTACTGCAGAGCGTGAGTGGTGGTGTTGGTTGGTGAAATACTGGTCACCAGTAGTGTGCCTGCTTT
APC_50	CAGAAATTTCAGGCCAAATGAAAC	TGCTTTACTTGACCCACCTATTTG	5	112177911	112177934	112178162	112178185	275	CAGAAATTTCAGGCCAAATGAAACAGCCCCTTCAAGCAAACATGCCTTCAATCTCTCGAGGCAGGACAATGATTCATATTCCAGGAGTTCGAAATAGCTCCTCAAGTACAAGTCCTGTTTCTAAAAAAGGCCCACCCCTTAAGACTCCAGCCTCCAAAAGCCCTAGTGAAGGTCAAACAGCCACCACTTCTCCTAGAGGAGCCAAGCCATCTGTGAAATCAGAATTAAGCCCTGTTGCCAGGCAGACATCCCAAATAGGTGGGTCAAGTAAAGCA
APC_51	AGCCAAGCCATCTGTGAAATC	GGAGATGTATATGACATTTTTCCAGAACC	5	112178110	112178130	112178369	112178397	288	AGCCAAGCCATCTGTGAAATCAGAATTAAGCCCTGTTGCCAGGCAGACATCCCAAATAGGTGGGTCAAGTAAAGCACCTTCTAGATCAGGATCTAGAGATTCGACCCCTTCAAGACCTGCCCAGCAACCATTAAGTAGACCTATACAGTCTCCTGGCCGAAACTCAATTTCCCCTGGTAGAAATGGAATAAGTCCTCCTAACAAATTATCTCAACTTCCAAGGACATCATCCCCTAGTACTGCTTCAACTAAGTCCTCAGGTTCTGGAAAAATGTCATATACATCTCC
APC_52	GACATCATCCCCTAGTACTGCTTCAACT	GAAAGTTGACTGGCGTACTAATACAGG	5	112178332	112178359	112178594	112178620	289	GACATCATCCCCTAGTACTGCTTCAACTAAGTCCTCAGGTTCTGGAAAAATGTCATATACATCTCCAGGTAGACAGATGAGCCAACAGAACCTTACCAAACAAACAGGTTTATCCAAGAATGCCAGTAGTATTCCAAGAAGTGAGTCTGCCTCCAAAGGACTAAATCAGATGAATAATGGTAATGGAGCCAATAAAAAGGTAGAACTTTCTAGAATGTCTTCAACTAAATCAAGTGGAAGTGAATCTGATAGATCAGAAAGACCTGTATTAGTACGCCAGTCAACTTTC
APC_53	CAACTAAATCAAGTGGAAGTGAATCTG	GTGGGACTGAGATTAGGTGGGAGTT	5	112178553	112178579	112178808	112178832	280	CAACTAAATCAAGTGGAAGTGAATCTGATAGATCAGAAAGACCTGTATTAGTACGCCAGTCAACTTTCATCAAAGAAGCTCCAAGCCCAACCTTAAGAAGAAAATTGGAGGAATCTGCTTCATTTGAATCTCTTTCTCCATCATCTAGACCAGCTTCTCCCACTAGGTCCCAGGCACAAACTCCAGTTTTAAGTCCTTCCCTTCCTGATATGTCTCTATCCACACATTCGTCTGTTCAGGCTGGTGGATGGCGAAAACTCCCACCTAATCTCAGTCCCAC
APC_54	CGTCTGTTCAGGCTGGTGGA	TCACATGTTTTTCATCCTCACTTTT	5	112178781	112178800	112179044	112179068	288	CGTCTGTTCAGGCTGGTGGATGGCGAAAACTCCCACCTAATCTCAGTCCCACTATAGAGTATAATGATGGAAGACCAGCAAAGCGCCATGATATTGCACGGTCTCATTCTGAAAGTCCTTCTAGACTTCCAATCAATAGGTCAGGAACCTGGAAACGTGAGCACAGCAAACATTCATCATCCCTTCCTCGAGTAAGCACTTGGAGAAGAACTGGAAGTTCATCTTCAATTCTTTCTGCTTCATCAGAATCCAGTGAAAAAGCAAAAAGTGAGGATGAAAAACATGTGA
APC_55	TTTCTGCTTCATCAGAATCCAGTG	CTCAATTCTCACCCAAACATCCT	5	112179012	112179035	112179255	112179277	266	TTTCTGCTTCATCAGAATCCAGTGAAAAAGCAAAAAGTGAGGATGAAAAACATGTGAACTCTATTTCAGGAACCAAACAAAGTAAAGAAAACCAAGTATCCGCAAAAGGAACATGGAGAAAAATAAAAGAAAATGAATTTTCTCCCACAAATAGTACTTCTCAGACCGTTTCCTCAGGTGCTACAAATGGTGCTGAATCAAAGACTCTAATTTATCAAATGGCACCTGCTGTTTCTAAAACAGAGGATGTTTGGGTGAGAATTGAG
APC_56	CCGTTTCCTCAGGTGCTACAAA	GGTACGCATGGGAACACTGC	5	112179177	112179198	112179417	112179436	260	CCGTTTCCTCAGGTGCTACAAATGGTGCTGAATCAAAGACTCTAATTTATCAAATGGCACCTGCTGTTTCTAAAACAGAGGATGTTTGGGTGAGAATTGAGGACTGTCCCATTAACAATCCTAGATCTGGAAGATCTCCCACAGGTAATACTCCCCCGGTGATTGACAGTGTTTCAGAAAAGGCAAATCCAAACATTAAAGATTCAAAAGATAATCAGGCAAAACAAAATGTGGGTAATGGCAGTGTTCCCATGCGTACC
APC_57	CCCCCGGTGATTGACAGTG	CACTAGGTGAACTGTGTTTGCTTGA	5	112179329	112179347	112179590	112179614	286	CCCCCGGTGATTGACAGTGTTTCAGAAAAGGCAAATCCAAACATTAAAGATTCAAAAGATAATCAGGCAAAACAAAATGTGGGTAATGGCAGTGTTCCCATGCGTACCGTGGGTTTGGAAAATCGCCTGAACTCCTTTATTCAGGTGGATGCCCCTGACCAAAAAGGAACTGAGATAAAACCAGGACAAAATAATCCTGTCCCTGTATCAGAGACTAATGAAAGTTCTATAGTGGAACGTACCCCATTCAGTTCTAGCAGCTCAAGCAAACACAGTTCACCTAGTG
APC_58	ATAGTGGAACGTACCCCATTCAGTT	CTCTTTTAAACAGATGTCACAAGGTAAGAC	5	112179557	112179581	112179799	112179828	272	ATAGTGGAACGTACCCCATTCAGTTCTAGCAGCTCAAGCAAACACAGTTCACCTAGTGGGACTGTTGCTGCCAGAGTGACTCCTTTTAATTACAACCCAAGCCCTAGGAAAAGCAGCGCAGATAGCACTTCAGCTCGGCCATCTCAGATCCCAACTCCAGTGAATAACAACACAAAGAAGCGAGATTCCAAAACTGACAGCACAGAATCCAGTGGAACCCAAAGTCCTAAGCGCCATTCTGGGTCTTACCTTGTGACATCTGTTTAAAAGAG
APC_59	CCAGTGGAACCCAAAGTCCTAA	CATCAAGAGTGCCTCCCAAAA	5	112179765	112179786	112180001	112180021	257	CCAGTGGAACCCAAAGTCCTAAGCGCCATTCTGGGTCTTACCTTGTGACATCTGTTTAAAAGAGAGGAAGAATGAAACTAAGAAAATTCTATGTTAATTACAACTGCTATATAGACATTTTGTTTCAAATGAAACTTTAAAAGACTGAAAAATTTTGTAAATAGGTTTGATTCTTGTTAGAGGGTTTTTGTTCTGGAAGCCATATTTGATAGTATACTTTGTCTTCACTGGTCTTATTTTGGGAGGCACTCTTGATG
APC_6	TTCTTTAAAAACAAGCAGCCACTAAATT	CCTCAAGTTTACAAGAGGGAATACTGAA	5	112090503	112090530	112090765	112090792	290	TTCTTTAAAAACAAGCAGCCACTAAATTTTTTAGTAGTGAATTTCAAAATCCTTTTTAACCTTATAGGTCCAAGGGTAGCCAAGGATGGCTGCAGCTTCATATGATCAGTTGTTAAAGCAAGTTGAGGCACTGAAGATGGAGAACTCAAATCTTCGACAAGAGCTAGAAGATAATTCCAATCATCTTACAAAACTGGAAACTGAGGCATCTAATATGAAGGTATCAAGACTGTGACTTTTAATTGTAGTTTATCCATTTTTATTCAGTATTCCCTCTTGTAAACTTGAGG
APC_60	AGGGTTTTTGTTCTGGAAGCCATATT	ACCAATTTTTCCCTGATGTAAGTTTAG	5	112179945	112179970	112180194	112180220	276	AGGGTTTTTGTTCTGGAAGCCATATTTGATAGTATACTTTGTCTTCACTGGTCTTATTTTGGGAGGCACTCTTGATGGTTAGGAAAAAAATAGTAAAGCCAAGTATGTTTGTACAGTATGTTTTACATGTATTTAAAGTAGCATCCCATCCCAACTTCCTTTAATTATTGCTTGTCTTAAAATAATGAACACTACAGATAGAAAATATGATATATTGCTGTTATCAATCATTTCTAGATTATAAACTGACTAAACTTACATCAGGGAAAAATTGGT
APC_61	TGCTTGTCTTAAAATAATGAACACTACAGATAGAAA	ATCATTACTTCTGAAATTGAACCATCA	5	112180113	112180148	112180361	112180387	275	TGCTTGTCTTAAAATAATGAACACTACAGATAGAAAATATGATATATTGCTGTTATCAATCATTTCTAGATTATAAACTGACTAAACTTACATCAGGGAAAAATTGGTATTTATGCAAAAAAAAATGTTTTTGTCCTTGTGAGTCCATCTAACATCATAATTAATCATGTGGCTGTGAAATTCACAGTAATATGGTTCCCGATGAACAAGTTTACCCAGCCTGCTTTGCTTTACTGCATGAATGAAACTGATGGTTCAATTTCAGAAGTAATGAT
APC_62	CCTGCTTTGCTTTACTGCATGAAT	GTCTCATTAATAAAAGAGCAGCCATCT	5	112180332	112180355	112180588	112180614	283	CCTGCTTTGCTTTACTGCATGAATGAAACTGATGGTTCAATTTCAGAAGTAATGATTAACAGTTATGTGGTCACATGATGTGCATAGAGATAGCTACAGTGTAATAATTTACACTATTTTGTGCTCCAAACAAAACAAAAATCTGTGTAACTGTAAAACATTGAATGAAACTATTTTACCTGAACTAGATTTTATCTGAAAGTAGGTAGAATTTTTGCTATGCTGTAATTTGTTGTATATTCTGGTATTTGAGGTGAGATGGCTGCTCTTTTATTAATGAGAC
APC_63	TATGCTGTAATTTGTTGTATATTCTGGTATTTG	ACTCTTAATGCATAGAAGCTGAAGAAAA	5	112180550	112180582	112180771	112180798	249	TATGCTGTAATTTGTTGTATATTCTGGTATTTGAGGTGAGATGGCTGCTCTTTTATTAATGAGACATGAATTGTGTCTCAACAGAAACTAAATGAACATTTCAGAATAAATTATTGCTGTATGTAAACTGTTACTGAAATTGGTATTTGTTTGAAGGGTCTTGTTTCACATTTGTATTAATAATTGTTTAAAATGCCTCTTTTAAAAGCTTATATAAATTTTTTTCTTCAGCTTCTATGCATTAAGAGT
APC_64	ATTTGTTTGAAGGGTCTTGTTTCACATT	AAGTTTAAGTGGAAAAATRTTAAAAATCAAGATGA	5	112180694	112180721	112180905	112180939	246	ATTTGTTTGAAGGGTCTTGTTTCACATTTGTATTAATAATTGTTTAAAATGCCTCTTTTAAAAGCTTATATAAATTTTTTTCTTCAGCTTCTATGCATTAAGAGTAAAATTCCTCTTACTGTAATAAAAACAATTGAAGAAGACTGTTGCCACTTAACCATTCCATGCGTTGGCACTTATCTATTCCTGAAATTTCTTTTATGTGATTAGCTCATCTTGATTTTTAATATTTTTCCACTTAAACTT
APC_65	CGTTGGCACTTATCTATTCCTGAAA	AAGAAGATGAAGGGGCAAGACA	5	112180861	112180885	112181126	112181147	287	CGTTGGCACTTATCTATTCCTGAAATTTCTTTTATGTGATTAGCTCATCTTGATTTTTAATATTTTTCCACTTAAACTTTTTTTTCTTACTCCACTGGAGCTCAGTAAAAGTAAATTCATGTAATAGCAATGCAAGCAGCCTAGCACAGACTAAGCATTGAGCATAATAGGCCCACATAATTTCCTCTTTCTTAATATTATAGAATTCTGTACTTGAAATTGATTCTTAGACATTGCAGTCTCTTCGAGGCTTTACAGTGTAAACTGTCTTGCCCCTTCATCTTCTT
APC_66	ACATTGCAGTCTCTTCGAGGCTTTA	GGGACACTTAACATGTACCCCAGAA	5	112181091	112181115	112181354	112181378	288	ACATTGCAGTCTCTTCGAGGCTTTACAGTGTAAACTGTCTTGCCCCTTCATCTTCTTGTTGCAACTGGGTCTGACATGAACACTTTTTATCACCCTGTATGTTAGGGCAAGATCTCAGCAGTGAAGTATAATCAGCACTTTGCCATGCTCAGAAAATTCAAATCACATGGAACTTTAGAGGTAGATTTAATACGATTAAGATATTCAGAAGTATATTTTAGAATCCCTGCCTGTTAAGGAAACTTTATTTGTGGTAGGTACAGTTCTGGGGTACATGTTAAGTGTCCC
APC_67	AAGTATATTTTAGAATCCCTGCCTGTTAAG	GGTTTTCYCTCCCCAAATACAGA	5	112181299	112181328	112181561	112181583	285	AAGTATATTTTAGAATCCCTGCCTGTTAAGGAAACTTTATTTGTGGTAGGTACAGTTCTGGGGTACATGTTAAGTGTCCCCTTATACAGTGGAGGGAAGTCTTCCTTCCTGAAGGAAAATAAACTGACACTTATTAACTAAGATAATTTACTTAATATATCTTCCCTGATTTGTTTTAAAAGATCAGAGGGTGACTGATGATACATGCATACATATTTGTTGAATAAATGAAAATTTATTTTTAGTGATAAGATTCATACACTCTGTATTTGGGGAGGGAAAACC
APC_68	TGTTTTAAAAGATCAGAGGGTGACTGA	gtcatagcacttttatttactggcATTTT	5	112181470	112181496	112181722	112181750	281	TGTTTTAAAAGATCAGAGGGTGACTGATGATACATGCATACATATTTGTTGAATAAATGAAAATTTATTTTTAGTGATAAGATTCATACACTCTGTATTTGGGGAGGGAAAACCTTTTTAAGCATGGTGGGGCACTCAGATAGGAGTGAATACACCTACCTGGTGCCTTGAAAATCACATCAAGTAGTTAATTATCTACCCCTTACCTGTGTTTATAACTTCCAGGTAATGAGAATGATTTTTTTTAAAGCTAAAATgccagtaaataaaagtgctatgac
APC_69	GGTGGGGCACTCAGATAGGA	AAAATTTAAAGGTCAATCATTTCAAAGATAGTAAA	5	112181595	112181614	112181817	112181851	257	GGTGGGGCACTCAGATAGGAGTGAATACACCTACCTGGTGCCTTGAAAATCACATCAAGTAGTTAATTATCTACCCCTTACCTGTGTTTATAACTTCCAGGTAATGAGAATGATTTTTTTTAAAGCTAAAATgccagtaaataaaagtgctatgacttgagctaagatatttgactccaatgcctgtactgtgtctactgcaccactttgTAAACACTTCAATTTACTATCTTTGAAATGATTGACCTTTAAATTTT
APC_7	ATAAGGTGCGTGCTTTGAGAGTG	CTTGGATCTACACACCTAAAGATGACAA	5	112101898	112101920	112102152	112102179	282	ATAAGGTGCGTGCTTTGAGAGTGATCTGAATTTTTTTCTCAGCATACTTAAATGTCAAGAAATACAGAATCATGTCTTGAAGTTATTTAGAATTTCATGTTAATATATTGTGTTCTTTTTAACAGGAAGTACTTAAACAACTACAAGGAAGTATTGAAGATGAAGCTATGGCTTCTTCTGGACAGATTGATTTATTAGAGCGTCTTAAAGGTAGATTTTAAAAAGGTGTTTTAAAATAATTTTTTAAGCTCAAATTGTCATCTTTAGGTGTGTAGATCCAAG
APC_70	gactccaatgcctgtactgtgtct	TGGCATGCAGTAATTCAGAAAATTAGA	5	112181767	112181790	112181979	112182005	239	gactccaatgcctgtactgtgtctactgcaccactttgTAAACACTTCAATTTACTATCTTTGAAATGATTGACCTTTAAATTTTTGCCAAATGTTATCTGAAATTGTCTATGAATACCATCTACTTCTGTTGTTTTCCCAGGCTTCCATAAACAATGGAGATACATGCATATAGGTCATACTGGTTTCCTTTCATTTTTTGATTTTCTATTTCTAATTTTCTGAATTACTGCATGCCA
APC_8	TTCAGTCATGTATATTTGTGGTTAAAATGTAAA	GAACAGGACTGCACTCTCCAGAA	5	112102760	112102792	112102983	112103005	246	TTCAGTCATGTATATTTGTGGTTAAAATGTAAACCTAATATTTCACTTTAAAATAATATAACATTAAGAATATTTTAGACTGCTTAAAGCAATTGTTGTATAAAAACTTGTTTCTATTTTATTTAGAGCTTAACTTAGATAGCAGTAATTTCCCTGGAGTAAAACTGCGGTCAAAAATGTCCCTCCGTTCTTATGGAAGCCGGGAAGGATCTGTATCAAGCCGTTCTGGAGAGTGCAGTCCTGTTC
APC_9	GTCAAAAATGTCCCTCCGTTCTT	AAAAATGCAAAATGCTCTAAGTGTTAGC	5	112102929	112102951	112103185	112103212	284	GTCAAAAATGTCCCTCCGTTCTTATGGAAGCCGGGAAGGATCTGTATCAAGCCGTTCTGGAGAGTGCAGTCCTGTTCCTATGGGTTCATTTCCAAGAAGAGGGTTTGTAAATGGAAGCAGAGAAAGTACTGGATATTTAGAAGAACTTGAGAAAGAGAGGTAACTTTTCTTCATATAGTAAACATTGCCTTGTGTACTCCAGTTTATTGTTATTTTGTAATATAATATTTAAATTGTGAATTTATAGTAGGTGATAGCTAACACTTAGAGCATTTTGCATTTTT
KRAS_1	ACTCAAGGTTCACTACAAAACAAACAG	TGCAAAACAAATCTGCCTTTATGA	12	25357694	25357720	25357958	25357981	288	ACTCAAGGTTCACTACAAAACAAACAGTTCCTGGTAATGATTTAAATGTAGTTATAGAAATAAATAATATGTATGGAGTCATTACTTCTGACCTTGAAATAGCCTGCTGGTGACTGGCATTAACATACATAACTAACTATTCAATTATTTCCATTATTAATGTTGCTGCTGCTACCTTTGGGCCTAAAACCAAGTCACCTGTTGTGTATCAATTACCTTCTTTGATAAAAGGAAATAAATAAATAATGTTATCCTATTTTTTTGTCATAAAGGCAGATTTGTTTTGCA
KRAS_10	TGTTAAACCATTCAAAGTTCACATAAAGG	GGTACAAATAAACAGGTGCCTGAA	12	25359431	25359459	25359697	25359720	290	TGTTAAACCATTCAAAGTTCACATAAAGGTAATTAACCACTACCTTAAAAAAATGCCCATCTACATCAAAAATTCAAGAGGCCTAAATATCCCCTCATAAGCACTGCAGTTCCTGAAGTATGGCCATTTCTTTCTCTGTGTAGAAACGAGGTACTGTGTAAGTCTTAACACCCTACCTAAACAGTGTTCCAAAGATCTGTAGTTTCACATAGCAATTCAGAAATCATAGTGATTTTTACATAGAAGTTTCCTTGTCTGTGAACTAGTTCAGGCACCTGTTTATTTGTACC
KRAS_11	TTACATAGAAGTTTCCTTGTCTGTGAACT	CGATTCCACTGAAACTCTTCGAT	12	25359666	25359694	25359930	25359952	287	TTACATAGAAGTTTCCTTGTCTGTGAACTAGTTCAGGCACCTGTTTATTTGTACCCAGATAAAACTATTAATTTTTAAGTATATTTTAATTACTTATGCAGAGAAAACTGGAATATTACACATTTGGGTCAATATGAATATCTGACATACACCTTAATGTGTACAGTAATTGTCCTAAAAGAATCACAGTTATGCCAAATAAAAAAACAATATAATCAAGTTTATTCCTTTAAAACAATGAAGTGATTTACATAAAGTAGCTTGATCGAAGAGTTTCAGTGGAATCG
KRAS_12	TCCTAAAAGAATCACAGTTATGCCAAA	atggtatccccaaacaagagaca	12	25359838	25359864	25360098	25360120	283	TCCTAAAAGAATCACAGTTATGCCAAATAAAAAAACAATATAATCAAGTTTATTCCTTTAAAACAATGAAGTGATTTACATAAAGTAGCTTGATCGAAGAGTTTCAGTGGAATCGTAGCAAAACAATTATAGAGCTGGCACAGAGACCAAACCCCTTCTTTGCAAAACTAAAATACGCATCGTGTTATCTCTGGGTCGTATACCAAAGGCCTTAGTAAGATATTACAGAccacactagcactacctaaggaccgggattatgtctcttgtttggggataccat
KRAS_13	GCACTACCtaaggaccgggatta	gcgtgtgccactacactcaacta	12	25360075	25360097	25360300	25360322	248	gcactacctaaggaccgggattatgtctcttgtttggggataccatatacccagtgccttgtgtggtgactggcatctggtaggcactcaataaatatttgctgaataaatgagtTCTGCAAAACAGGTTTATgaggccaaggtgggtgaatcacttgaggtcaggagttcgagaccagcctggccaacagggtgaaaccccgtctctcctaaaaatacaaaaattagttgagtgtagtggcacacgc
KRAS_14	AAAACAGGtttatgaggccaagg	tggtgtcagagtctcgctcttgt	12	25360195	25360217	25360428	25360450	256	AAAACAGGTTTATgaggccaaggtgggtgaatcacttgaggtcaggagttcgagaccagcctggccaacagggtgaaaccccgtctctcctaaaaatacaaaaattagttgagtgtagtggcacacgcctgtaatcccagctactcaggaggccgaggcacgagaatcgcttgaacctgggagatggaggttgcagtgagctgagatggcgccactgcattccagcctgggtgacaagagcgagactctgacacca
KRAS_15	aaattagttgagtgtagtggcacacg	TCCTGGTAACAGTAATACATTCCATTG	12	25360296	25360321	25360517	25360543	248	aaattagttgagtgtagtggcacacgcctgtaatcccagctactcaggaggccgaggcacgagaatcgcttgaacctgggagatggaggttgcagtgagctgagatggcgccactgcattccagcctgggtgacaagagcgagactctgacaccaaaaaaaaaaaGTAAGCTTCATGAATTAAAGTATTTTTCATTGCATGAAGATTTCTGGTTACTAAAACAATGGAATGTATTACTGTTACCAGGA
KRAS_16	TTTTCATTGCATGAAGATTTCTGG	TAATTTTCAGGTGGTGGCTGATG	12	25360484	25360507	25360692	25360714	231	TTTTCATTGCATGAAGATTTCTGGTTACTAAAACAATGGAATGTATTACTGTTACCAGGAGTAGTCCTAGTTATAGATTACCTAAGGAATTCTTTCAGCACTATCTTTATTAAATTCTCCTTCCACTGGATAGGGTTCTGTCTATTCATACCAGGTTTGAAAAATCCTACTGTCGCTAATGGATTGGGCAGCAAAGAGATGTTCAAAGCATCAGCCACCACCTGAAAATTA
KRAS_17	ATTGGGCAGCAAAGAGATGTTC	GTGTCATCTTGCCTCCCTACCTT	12	25360666	25360687	25360898	25360920	255	ATTGGGCAGCAAAGAGATGTTCAAAGCATCAGCCACCACCTGAAAATTAGTGATTAGGTCAAATCCCTTTATGGTATCTGTCAGATTCTCTTGAGCCCTGAGGAAATAAGATGTAGGGCATTTCTGATGTGACTCAGTGGGAAAACTTCATGGAGATATCCACAGCAGCAGTAAATCTTATGGTTAGGGGAATTACAAGTATTAAAACTGCATCAAGTCATGGGGCATGTGGAAGGTAGGGAGGCAAGATGACAC
KRAS_18	CATCAAGTCATGGGGCATGTG	CATTTCTTCATGTTAAAAGAAGTCATCTCA	12	25360876	25360896	25361123	25361152	277	CATCAAGTCATGGGGCATGTGGAAGGTAGGGAGGCAAGATGACACTAATATGGAAGAAGAGTCCTAAAACGAGAATGGATATTCAAATATAAACTTCACCTCTTGCACAATTTTGCCCAAGACTGGCACTGAAGATGGTGTAACATAGGTTAAAAATTTACAGATTGTGCTGAGCTTGACAAATAAGTGTATCCTTATGTAAATGGAATATAAATTACATAGTTGTAAAAAAAAAAAACTAAGAGTTTGAGATGACTTCTTTTAACATGAAGAAATG
KRAS_19	CAGATTGTGCTGAGCTTGACAAA	aaatGAAGTGAGATGGCATGGTG	12	25361036	25361058	25361245	25361267	232	CAGATTGTGCTGAGCTTGACAAATAAGTGTATCCTTATGTAAATGGAATATAAATTACATAGTTGTAAAAAAAAAAAACTAAGAGTTTGAGATGACTTCTTTTAACATGAAGAAATGGATAGTAAGTGATGTCCTCAAAATCAGAGTCCTAAAAGACACCTATCTAGAACCTAAGTCACCTTCTTCCTAGTCCAGTGATACTTTCACCTCACCATGCCATCTCACTTCattt
KRAS_2	CTTTGGGCCTAAAACCAAGTCAC	CCCCGAAATGGATATGGAATACT	12	25357869	25357891	25358119	25358141	273	CTTTGGGCCTAAAACCAAGTCACCTGTTGTGTATCAATTACCTTCTTTGATAAAAGGAAATAAATAAATAATGTTATCCTATTTTTTTGTCATAAAGGCAGATTTGTTTTGCATCTACTTCTAAATATGGTTTTAAGTTTAAGCAAACACGCCTTTACATAATATCCACAGCACCTTTTAGAAATAAAGGATACTTCTAACAAGCTGCATAAAAGATTCACTGGTATACTATAGTGTCTATGGCTTATAAAGTATTCCATATCCATTTCGGGG
KRAS_20	GTCACCTTCTTCCTAGTCCAGTGA	AAAAGTTGAGATTTTGGGGTGGT	12	25361210	25361233	25361468	25361490	281	GTCACCTTCTTCCTAGTCCAGTGATACTTTCACCTCACCATGCCATCTCACTTCatttattttaaaataagtaacattttaaatttatcaaaaggattgtttttatttttattttaaaGCATTATTAAATATGGATCAGACTTGAAAAGTGTTTATGCAATGTTAATTTAACCAGTGTTAAGAGAACTAGCCAAACCTAGAGATTGTAAAACTTTTTCACTTCATTGTTTAAAAAAAAAATTAATGTCTTGGCACACCACCACCCCAAAATCTCAACTTTT
KRAS_21	AACCAGTGTTAAGAGAACTAGCCAAAC	CCAGTGTTGTCATGCATTGGTTA	12	25361379	25361405	25361639	25361661	283	AACCAGTGTTAAGAGAACTAGCCAAACCTAGAGATTGTAAAACTTTTTCACTTCATTGTTTAAAAAAAAAATTAATGTCTTGGCACACCACCACCCCAAAATCTCAACTTTTGAGttaatatttaaaagtaatttttaaaaaaGAGTTTGTTTTCTTAAGAAACAAAAGCAATGCTCTTGATTTGTCAGCAGGACCACCACAGAGTGAGATTGTATCTTGTTGAGCTATCCAAACTGCCCTAGTCCCTCCCCATTTTGACTAACCAATGCATGACAACACTGG
KRAS_22	AGCTATCCAAACTGCCCTAGTCC	TCCCTGTGTCAGACTGCTCTTTC	12	25361602	25361624	25361859	25361881	280	AGCTATCCAAACTGCCCTAGTCCCTCCCCATTTTGACTAACCAATGCATGACAACACTGGATGACCGTGGGGACACAGTCCATGCTGTGAAACTCTCTATGAAAGCTCAAAGGTTCACACAGGGCCTGGCCTTGCAACCTTGGTCTCTTCAACACCTAATAAGCTATAACTGGCCCAAATAATCTTTTAATGTCACAAGCAGAATTAAAACTATCTTCAAAGACTCAAGTTGAAGAAAAGATTTAAAGTTATACTATGAAAGAGCAGTCTGACACAGGGA
KRAS_23	TGGCCCAAATAATCTTTTAATGTCA	AGCTTTTCCTGTTAAGGCAGACC	12	25361772	25361796	25362006	25362028	257	TGGCCCAAATAATCTTTTAATGTCACAAGCAGAATTAAAACTATCTTCAAAGACTCAAGTTGAAGAAAAGATTTAAAGTTATACTATGAAAGAGCAGTCTGACACAGGGAGACTACATTTAATTCCTATGAGAATTTTTTATACTTGTTAAAATCTTTTCAATTATTATAAAAATTTAGTAGCATGTAAATATAGCCCCAAAATGGTTGCTATAATAATCCCCATTTCATACTGGGTCTGCCTTAACAGGAAAAGCT
KRAS_24	AAATATAGCCCCAAAATGGTTGC	GGTTTTGTCTCCTTTCCACTGCT	12	25361959	25361981	25362168	25362190	232	AAATATAGCCCCAAAATGGTTGCTATAATAATCCCCATTTCATACTGGGTCTGCCTTAACAGGAAAAGCTATTAGGAGTCTTTATAGTAATTTATCTAATGTGAAAAGGAAATGGCCTTATAATAGTTTCCATTGCCTTGTAATTTTTTTCCatttttttctttttatagaaaaaatataatattttGGGGAGAGTGACCATGACTAATAGCAGTGGAAAGGAGACAAAACC
KRAS_25	ttGGGGAGAGTGACCATGACTAA	CCAATTGTGAATGTTGGTGTGAA	12	25362144	25362166	25362404	25362426	283	ttGGGGAGAGTGACCATGACTAATAGCAGTGGAAAGGAGACAAAACCTTTGTGAACAGTGTAACTTTACATTCATCAGGGATGACAAACTATAGGACATGATGCCTAGAAGAATCATCATCAGGAAGCCCATAAATTTGTGTTCCCTCAATGTTTCAGTAAAAACCAATTAGAAGGTCTCAACTGAAATTAGTAATTAATCCATTTATGTGACTAGATAAAACACAGAATAGGGATGATTCAAAAGCTTCATTAATTTGTTTCACACCAACATTCACAATTGG
KRAS_26	CACAGAATAGGGATGATTCAAAAGC	TCCTGCTCCATGCAGACTGTTAG	12	25362366	25362390	25362605	25362627	262	CACAGAATAGGGATGATTCAAAAGCTTCATTAATTTGTTTCACACCAACATTCACAATTGGTAAGAAAAATAAGAAGTAATCAACTGCATGCACCAAAAGCCCCAAGACAGAAATCTTAGGTATTCAGTTTCTTTTTCACAGGCATTGCTAGTTCAAAAACCAAAACTCTGGGAATACTGGCACTTAGAGGAAAAAAAAACTTCCACTGTCATTTTAAAATAAGCATTTAAGGTAAAAGCTAACAGTCTGCATGGAGCAGGA
KRAS_27	TGGGAATACTGGCACTTAGAGGA	TGAGCAAAGATGGTAAAAAGAAGAAA	12	25362535	25362557	25362762	25362787	253	TGGGAATACTGGCACTTAGAGGAAAAAAAAACTTCCACTGTCATTTTAAAATAAGCATTTAAGGTAAAAGCTAACAGTCTGCATGGAGCAGGAAAAAAATTAGGTAATGCTAAAACAAATGCTAATAATTTAGTGTAATGTACAAAAATTACCACTTGTACTAGTATGCCTTAAGAAAAAAGTACAAATTGTATTTACATAATTACACACTTTGTCTTTGACTTCTTTTTCTTCTTTTTACCATCTTTGCTCA
KRAS_28	AGTCTGCATGGAGCAGGAAAAA	CACATGAAGCCATCGTATATATTCACA	12	25362610	25362631	25362871	25362897	288	AGTCTGCATGGAGCAGGAAAAAAATTAGGTAATGCTAAAACAAATGCTAATAATTTAGTGTAATGTACAAAAATTACCACTTGTACTAGTATGCCTTAAGAAAAAAGTACAAATTGTATTTACATAATTACACACTTTGTCTTTGACTTCTTTTTCTTCTTTTTACCATCTTTGCTCATCTTTTCTTTATGTTTTCGAATTTCTCGAACTAATGTATAGAAGGCATCATCAACACCCTGAAATACATAAAAAGTATTAAAATGTGAATATATACGATGGCTTCATGTG
KRAS_29	AAGTGGTTGCCACCTTGTTACCT	CAAACTTCTTGCACATGGCTTTC	12	25368297	25368319	25368554	25368576	280	AAGTGGTTGCCACCTTGTTACCTTTAAAAGACATCTGCTTTCTGCCAAAATTAATGTGCTGAACTTAAACTTACCAGATTACATTATAATGCATTTTTTAATTTTCACACAGCCAGGAGTCTTTTCTTCTTTGCTGATTTTTTTCAATCTGTATTGTCGGATCTCCCTCACCAATGTATAAAAAGCATCCTCCACTCTCTGCATTGTAAAACACAACTTCTTTAAAGTCTGTTGCATTGGTAAGAGTAATTTACTGGGAAAGCCATGTGCAAGAAGTTTG
KRAS_3	CAAGCTGCATAAAAGATTCACTGG	CGCTGACCTAGGAATGTTGGTC	12	25358069	25358092	25358336	25358357	289	CAAGCTGCATAAAAGATTCACTGGTATACTATAGTGTCTATGGCTTATAAAGTATTCCATATCCATTTCGGGGCAAACAGTTCAAATTTCATGAATAAATACACACTCATAGTCACTGTAACTATTTTTATTACATTACAATAATTAGGAGTAGTACAGTTCATGACAAAAATATTACAAATTTTAGATCACTTCACAGCACATACTCCTATAAACATTTAAAAGTTAATTTCAATTAAAAGAGTGGTCATTTTTAATGTTTGATATGACCAACATTCCTAGGTCAGCG
KRAS_30	TTCCTAGTATAGCATAATTGAGAGAAAAACTGA	TTTCTTTCCCAGAGAACAAATTAAAAGA	12	25378447	25378479	25378692	25378719	273	TTCCTAGTATAGCATAATTGAGAGAAAAACTGATATATTAAATGACATAACAGTTATGATTTTGCAGAAAACAGATCTGTATTTATTTCAGTGTTACTTACCTGTCTTGTCTTTGCTGATGTTTCAATAAAAGGAATTCCATAACTTCTTGCTAAGTCCTGAGCCTGTTTTGTGTCTACTGTTCTAGAAGGCAAATCACATTTATTTCCTACTAGGACCATAGGTACATCTTCAGAGTCCTTAACTCTTTTAATTTGTTCTCTGGGAAAGAAA
KRAS_31	TGTCTTGTCTTTGCTGATGTTTCAATA	GGAAACTAGGAATTACATTGTTTTCTTTCA	12	25378549	25378575	25378796	25378825	277	TGTCTTGTCTTTGCTGATGTTTCAATAAAAGGAATTCCATAACTTCTTGCTAAGTCCTGAGCCTGTTTTGTGTCTACTGTTCTAGAAGGCAAATCACATTTATTTCCTACTAGGACCATAGGTACATCTTCAGAGTCCTTAACTCTTTTAATTTGTTCTCTGGGAAAGAAAAAAAAGTTATAGCACAGTCATTAGTAACACAAATATCTTTCAAAACCTGTCCACAACTTTTGTCATAAAATTTGGCTGAAAGAAAACAATGTAATTCCTAGTTTCC
KRAS_32	ATGCATGGCATTAGCAAAGACTC	TGTGTTTCTCCCTTCTCAGGATTC	12	25380085	25380107	25380342	25380365	281	atgcatggcattagcaaagACTCAAAAAATAAAAACTATAATTACTCCTTAATGTCAGCTTATTATATTCAATTTAAACCCACCTATAATGGTGAATATCTTCAAATGATTTAGTATTATTTATGGCAAATACACAAAGAAAGCCCTCCCCAGTCCTCATGTACTGGTCCCTCATTGCACTGTACTCCTCTTGACCTGCTGTGTCGAGAATATCCAAGAGACAGGTTTCTCCATCAATTACTACTTGCTTCCTGTAGGAATCCTGAGAAGGGAGAAACACA
KRAS_33	CCTCATGTACTGGTCCCTCATTG	ggagcaggaacaatgtcttttca	12	25380239	25380261	25380458	25380480	242	CCTCATGTACTGGTCCCTCATTGCACTGTACTCCTCTTGACCTGCTGTGTCGAGAATATCCAAGAGACAGGTTTCTCCATCAATTACTACTTGCTTCCTGTAGGAATCCTGAGAAGGGAGAAACACAGTCTGGATTATTACAGTGCACCTTTTACTTCAAAAAAGGTGTTATAtacaactcaacaacaaaaaattcaatttaaaaatgggcaaaggacttgaaaagacattgttcctgctcc
KRAS_34	CATGAAAATGGTCAGAGAAACCTTTA	ACTGGTGGAGTATTTGATAGTGTATTAACCTT	12	25398127	25398152	25398380	25398411	285	CATGAAAATGGTCAGAGAAACCTTTATCTGTATCAAAGAATGGTCCTGCACCAGTAATATGCATATTAAAACAAGATTTACCTCTATTGTTGGATCATATTCGTCCACAAAATGATTCTGAATTAGCTGTATCGTCAAGGCACTCTTGCCTACGCCACCAGCTCCAACTACCACAAGTTTATATTCAGTCATTTTCAGCAGGCCTTATAATAAAAATAATGAAAATGTGACTATATTAGAACATGTCACACATAAGGTTAATACACTATCAAATACTCCACCAGT
KRAS_4	TTAAAAGAGTGGTCATTTTTAATGTTTGA	CCGAAAGTTTCCAATTCCACTGT	12	25358304	25358332	25358565	25358587	284	TTAAAAGAGTGGTCATTTTTAATGTTTGATATGACCAACATTCCTAGGTCAGCGCAACCAAATGATGGAAAACAACTGGATCACACTGCATATGTCCCACAAAAGAAAGCACAATGTACAAAATGTGCATGTTTCAGTTTACACTATACAAAAATAGTTAAAATACATTCCAGGTAAACATGTTACATTAAGAAATAGTACTAGTAAGAAATTGGCACTCAAAGGAAAAATGCAAAAGTATTTTCAACATGAAAACACAAGACAGTGGAATTGGAAACTTTCGG
KRAS_5	CAAAAATAGTTAAAATACATTCCAGGTAAACA	TGTTTTAGTTTAATAGTTTGAAGTGCCTGT	12	25358452	25358483	25358708	25358737	286	CAAAAATAGTTAAAATACATTCCAGGTAAACATGTTACATTAAGAAATAGTACTAGTAAGAAATTGGCACTCAAAGGAAAAATGCAAAAGTATTTTCAACATGAAAACACAAGACAGTGGAATTGGAAACTTTCGGATAAAACACTGTAACCCAGTTAGCTCTGTGGGGGTGTGGGGGGAGAGATGGGCCCTCAACATATCTGCAGATAACTTTTTTTTCCCCTAAATTCATCTAAATTACCTATCATTATCCCAAACAGGCACTTCAAACTATTAAACTAAAACA
KRAS_6	GAGAGATGGGCCCTCAACATATC	AGAACCCAGCAGTTACCTTAAAGC	12	25358630	25358652	25358889	25358912	283	GAGAGATGGGCCCTCAACATATCTGCAGATAACTTTTTTTTCCCCTAAATTCATCTAAATTACCTATCATTATCCCAAACAGGCACTTCAAACTATTAAACTAAAACACAGATCTTAATCTAGTTATGACTATTCTTCAAGAACTCATGTGAGTATCTTTCTTTAGAAAGAAAGTTTCATTTTATGACAGCTATTCAGTTTCTCAATGCAGAATTCATGCTATCCAGTATTAACACAGAAGTTACTAAATATAAATTCAGCTTTAAGGTAACTGCTGGGTTCT
KRAS_7	CAATGCAGAATTCATGCTATCCAG	GGGGCATGTTAAGTTACAGTTTGC	12	25358833	25358856	25359085	25359108	276	CAATGCAGAATTCATGCTATCCAGTATTAACACAGAAGTTACTAAATATAAATTCAGCTTTAAGGTAACTGCTGGGTTCTAAAAAACATTACTACACAATTATCAAGAAATCATTACTTTTTGACAAATGGAAATCTTCAGATAGTTTTTGCTGTCTAAAAAAAAATCCCCTAAAAAAAGTTATATACTGTTTGAAGAAAAAATGTTTAGAAGAAAAAAAAAATCAATGGAATACAAATGAGATGAACTTGTGCAAACTGTAACTTAACATGCCCC
KRAS_8	CAATGGAATACAAATGAGATGAACTTGT	TGTTTGTGGAAGAATATAGCAGACG	12	25359057	25359084	25359267	25359291	235	CAATGGAATACAAATGAGATGAACTTGTGCAAACTGTAACTTAACATGCCCCACAAAGTTTCTATGTATATATTAGGACAAAATTGTGCAATGGTGACAACAGTTTTGATAACCTATAAAAGTTAGGTTCTAAATTCCTATGCAGTGTGACTCAGTTAAATAGAGCCTAGAATGCCTACTTGGGAACATTCACTCAAATGATACAATATACGTCTGCTATATTCTTCCACAAACA
KRAS_9	TGCCTACTTGGGAACATTCACTC	TGAATTTTTGATGTAGATGGGCATT	12	25359229	25359251	25359482	25359506	278	TGCCTACTTGGGAACATTCACTCAAATGATACAATATACGTCTGCTATATTCTTCCACAAACATGTTAATGCCTAAGTCTATGTAATTTAGCTTTTTTTAAAAAAACTTCAACAAGGATTTTTGTCTTTAAGGCTGTAATAATTAGGTAACATTTATTTCTAGAATTCTCCCCCTTTAAAATCTCTACAAAAACAAATCTTTTGTTAAACCATTCAAAGTTCACATAAAGGTAATTAACCACTACCTTAAAAAAATGCCCATCTACATCAAAAATTCA
MSH2_10	CACCAAGGAAAATGAGGGACTTC	TAAGGGCTCTGACTGCTGCAATA	2	47641292	47641314	47641524	47641546	255	CACCAAGGAAAATGAGGGACTTCAGAATTTATTTTCATTTTGCATTTGTTTTTTAAAATCTTTAGAACTGGATCCAGTGGTATAGAAATCTTCGATTTTTAAATTCTTAATTTTAGGTTGCAGTTTCATCACTGTCTGCGGTAATCAAGTTTTTAGAACTCTTATCAGATGATTCCAACTTTGGACAGTTTGAACTGACTACTTTTGACTTCAGCCAGTATATGAAATTGGATATTGCAGCAGTCAGAGCCCTTA
MSH2_11	CAGATGATTCCAACTTTGGACAGTTT	GAGTGGAGGAGGGGAGAGAAAA	2	47641457	47641482	47641714	47641735	279	CAGATGATTCCAACTTTGGACAGTTTGAACTGACTACTTTTGACTTCAGCCAGTATATGAAATTGGATATTGCAGCAGTCAGAGCCCTTAACCTTTTTCAGGTaaaaaaaaaaaaaaaaaaaaaaaaaaaGGGTTAAAAATGTTGAATGGTTAAAAAATGTTTTCATTGACATATACTGAAGAAGCTTATAAAGGAGCTAAAATATTTTGAAATATTATTATACTTGGATTAGATAACTAGCTTTAAATGGCTGTATTTTTCTCTCCCCTCCTCCACTC
MSH2_12	TTCCTCTGTTTTTCATGGCGTAG	AACTGCAGGTTACATAAAACTAACGAAAGT	2	47643357	47643379	47643586	47643615	259	TTCCTCTGTTTTTCATGGCGTAGTAAGGTTTTCACTAATGAGCTTGCCATTCTTTCTATTTTATTTTTTGTTTACTAGGGTTCTGTTGAAGATACCACTGGCTCTCAGTCTCTGGCTGCCTTGCTGAATAAGTGTAAAACCCCTCAAGGACAAAGACTTGTTAACCAGTGGATTAAGCAGCCTCTCATGGATAAGAACAGAATAGAGGAGAGGTATGTTATTAGTTTATACTTTCGTTAGTTTTATGTAACCTGCAGTT
MSH2_13	gcccagcAGATTCAAGCTTTT	TTGCTGCTTGTCTTTGAAACTTCTT	2	47656756	47656776	47656978	47657002	247	gcccagcAGATTCAAGCTTTTTAAATGGAATTTTGAGCTGATTTAGTTGAGACTTACGTGCTTAGTTGataaattttaattttatactaaaatattttacattaattcaagttaatttatttCAGATTGAATTTAGTGGAAGCTTTTGTAGAAGATGCAGAATTGAGGCAGACTTTACAAGAAGATTTACTTCGTCGATTCCCAGATCTTAACCGACTTGCCAAGAAGTTTCAAAGACAAGCAGCAA
MSH2_14	GATTTACTTCGTCGATTCCCAGATC	CACCACCACCAACTTTATGAGGA	2	47656939	47656963	47657146	47657168	230	GATTTACTTCGTCGATTCCCAGATCTTAACCGACTTGCCAAGAAGTTTCAAAGACAAGCAGCAAACTTACAAGATTGTTACCGACTCTATCAGGGTATAAATCAACTACCTAATGTTATACAGGCTCTGGAAAAACATGAAGGTAACAAGTGATTTTGTTTTTTTGTTTTCCTTCAACTCATACAATATATACTTGGCAATGTGCTGTCCTCATAAAGTTGGTGGTGGTG
MSH2_15	CCTTTTGGATCAAATGATGCTTGT	TTTCTTAAAGTGGCCTTTGCTTTTT	2	47672584	47672607	47672837	47672861	278	CCTTTTGGATCAAATGATGCTTGTTTATCTCAGTCAAAATTTTATGATTTGTATTCTGTAAAATGAGATCTTTTTATTTGTTTGTTTTACTACTTTCTTTTAGGAAAACACCAGAAATTATTGTTGGCAGTTTTTGTGACTCCTCTTACTGATCTTCGTTCTGACTTCTCCAAGTTTCAGGAAATGATAGAAACAACTTTAGATATGGATCAGGTATGCAATATACTTTTTAATTTAAGCAGTAGTTATTTTTAAAAAGCAAAGGCCACTTTAAGAAA
MSH2_16	TTCTGTCTTTACCCATTATTTATAGGATTTTG	CATCTTGGGGACAGGGAACTTAT	2	47690118	47690149	47690375	47690397	280	TTCTGTCTTTACCCATTATTTATAGGATTTTGTCACTTTGTTCTGTTTGCAGGTGGAAAACCATGAATTCCTTGTAAAACCTTCATTTGATCCTAATCTCAGTGAATTAAGAGAAATAATGAATGACTTGGAAAAGAAGATGCAGTCAACATTAATAAGTGCAGCCAGAGATCTTGGTAAGAATGGGTCATTGGAGGTTGGAATAATTCTTTTGTCTATACACTGTATAGACAAAATATTGATGCCAGAATTATTTTATAAGTTCCCTGTCCCCAAGATG
MSH2_17	ACATTGAAAAATGGTAGTAGGTATTTATGGAATA	ACATTCACATCATGTTAGAGCATTTAGG	2	47693736	47693769	47693989	47694016	281	ACATTGAAAAATGGTAGTAGGTATTTATGGAATACTTTTTCTTTTCTTCTTGATTATCAAGGCTTGGACCCTGGCAAACAGATTAAACTGGATTCCAGTGCACAGTTTGGATATTACTTTCGTGTAACCTGTAAGGAAGAAAAAGTCCTTCGTAACAATAAAAACTTTAGTACTGTAGATATCCAGAAGAATGGTGTTAAATTTACCAACAGGTTTGCAAGTCGTTATTATATTTTTAACCCTTTATTAATTCCCTAAATGCTCTAACATGATGTGAATGT
MSH2_18	TTCGTTTTCCACTTGTATTTCCATTT	AAAGCCAGGTGACATTCAGAACA	2	47697964	47697989	47698224	47698246	283	TTCGTTTTCCACTTGTATTTCCATTTTAATTATCATTATTTGGATGTTTCATAGGATACTTTGGATATGTTTCACGTAGTACACATTGCTTCTAGTACACattttaatatttttaataaaaCTGTTATTTCGATTTGCAGCAAATTGACTTCTTTAAATGAAGAGTATACCAAAAATAAAACAGAATATGAAGAAGCCCAGGATGCCATTGTTAAAGAAATTGTCAATATTTCTTCAGGTAAACTTAATAGAACTAATAATGTTCTGAATGTCACCTGGCTTT
MSH2_19	AATGGGTTTTGAATTCCCAAATG	CCTTTCTCCAAAATGGCTGGT	2	47702057	47702079	47702267	47702287	231	AATGGGTTTTGAATTCCCAAATGGGGGGATTAAATGTATTTTTACGGCTTATATCTGTTTATTATTCAGTATTCCTGTGTACATTTTCTGTTTTTATTTTTATACAGGCTATGTAGAACCAATGCAGACACTCAATGATGTGTTAGCTCAGCTAGATGCTGTTGTCAGCTTTGCTCACGTGTCAAATGGAGCACCTGTTCCATATGTACGACCAGCCATTTTGGAGAAAGG
MSH2_2	AGACTCCCACCCACCGAAAC	ACTGTGGTGGTCGGCTTCTC	2	47630176	47630195	47630412	47630431	256	AGACTCCCACCCACCGAAACGCAGCCCTGGAAGCTGATTGGGTGTGGTCGCCGTGGCCGGACGCCGCTCGGGGGACGTGGGAGGGGAGGCGGGAAACAGCTTAGTGGGTGTGGGGTCGCGCATTTTCTTCAACCAGGAGGTGAGGAGGTTTCGACATGGCGGTGCAGCCGAAGGAGACGCTGCAGTTGGAGAGCGCGGCCGAGGTCGGCTTCGTGCGCTTCTTTCAGGGCATGCCGGAGAAGCCGACCACCACAGT
MSH2_20	GAACCAATGCAGACACTCAATGAT	aacaaaaCGTTACCCCCACAAAG	2	47702172	47702195	47702431	47702453	282	GAACCAATGCAGACACTCAATGATGTGTTAGCTCAGCTAGATGCTGTTGTCAGCTTTGCTCACGTGTCAAATGGAGCACCTGTTCCATATGTACGACCAGCCATTTTGGAGAAAGGACAAGGAAGAATTATATTAAAAGCATCCAGGCATGCTTGTGTTGAAGTTCAAGATGAAATTGCATTTATTCCTAATGACGTATACTTTGAAAAAGATAAACAGATGTTCCACATCATTACTGGTAAAAAACCTGGTTTTTGGGCTTTGTGGGGGTAACGttttgtt
MSH2_21	TCAGTGTAAACCTACGCGATTAATCAT	AGATGCAGTCCACAATGGACACT	2	47703393	47703419	47703603	47703625	233	TCAGTGTAAACCTACGCGATTAATCATCAGTGTACAGTTTAGGACTAACAATCCATTTATTAGTAGCAGAAAGAAGTTTAAAATCTTGCTTTCTGATATAATTTGTTTTGTAGGCCCCAATATGGGAGGTAAATCAACATATATTCGACAAACTGGGGTGATAGTACTCATGGCCCAAATTGGGTGTTTTGTGCCATGTGAGTCAGCAGAAGTGTCCATTGTGGACTGCATCT
MSH2_22	CCCCAATATGGGAGGTAAATCAA	CAGGACAGAGACATACATTTCTATCTTCAA	2	47703507	47703529	47703732	47703761	255	CCCCAATATGGGAGGTAAATCAACATATATTCGACAAACTGGGGTGATAGTACTCATGGCCCAAATTGGGTGTTTTGTGCCATGTGAGTCAGCAGAAGTGTCCATTGTGGACTGCATCTTAGCCCGAGTAGGGGCTGGTGACAGTCAATTGAAAGGAGTCTCCACGTTCATGGCTGAAATGTTGGAAACTGCTTCTATCCTCAGGTAAGTGCATCTCCTAGTCCCTTGAAGATAGAAATGTATGTCTCTGTCCTG
MSH2_23	TGTGGCATATCCTTCCCAATGTA	AACATGCAAAAAGCACCAATCTTT	2	47705310	47705332	47705516	47705539	230	TGTGGCATATCCTTCCCAATGTATTGTCTTAATTTTGTTTTTGTATGTGTATGTTACCACATTTTATGTGATGGGAAATTTCATGTAATTATGTGCTTCAGGTCTGCAACCAAAGATTCATTAATAATCATAGATGAATTGGGAAGAGGAACTTCTACCTACGATGGATTTGGGTTAGCATGGGCTATATCAGAATACATTGCAACAAAGATTGGTGCTTTTTGCATGTT
MSH2_24	TTGGGTTAGCATGGGCTATATCA	CAAGGGTAGTAAGTTTCCCATTACCA	2	47705479	47705501	47705693	47705718	240	TTGGGTTAGCATGGGCTATATCAGAATACATTGCAACAAAGATTGGTGCTTTTTGCATGTTTGCAACCCATTTTCATGAACTTACTGCCTTGGCCAATCAGATACCAACTGTTAATAATCTACATGTCACAGCACTCACCACTGAAGAGACCTTAACTATGCTTTATCAGGTGAAGAAAGGTATGTACTATTGGAGTACTCTAAATTCAGAACTTGGTAATGGGAAACTTACTACCCTTG
MSH2_25	GGCTAATGTATTTGAAGTAATCCGAAATT	TCCAATATACTGAAACTCCTCAAGTTCC	2	47707708	47707736	47707923	47707950	243	GGCTAATGTATTTGAAGTAATCCGAAATTAAGTTTTCTAATGACAAGGTGAGAAGGATAAATTCCATTTACATAAATTGCTGTCTCTTCTCATGCTGTCCCCTCACGCTTCCCCAAATTTCTTATAGGTGTCTGTGATCAAAGTTTTGGGATTCATGTTGCAGAGCTTGCTAATTTCCCTAAGCATGTAATAGAGTGTGCTAAACAGAAAGCCCTGGAACTTGAGGAGTTTCAGTATATTGGA
MSH2_26	GTTTTGGGATTCATGTTGCAGAG	AGCACTAGAAACACAGAGGAAAACAAA	2	47707850	47707872	47708095	47708121	272	GTTTTGGGATTCATGTTGCAGAGCTTGCTAATTTCCCTAAGCATGTAATAGAGTGTGCTAAACAGAAAGCCCTGGAACTTGAGGAGTTTCAGTATATTGGAGAATCGCAAGGATATGATATCATGGAACCAGCAGCAAAGAAGTGCTATCTGGAAAGAGAGGTTTGTCAGTTTGTTTTCATAGTTTAACTTAGCTTCTCTATTATTACATAAACAGGACACTAAGATGAAGGTTTTTTGTTGTTGTTTGTTTTCCTCTGTGTTTCTAGTGCT
MSH2_27	TGTGATATGTTTAGATGGAAATGAAACAA	AAGCTATTATTCTTTGCTATTACTTCAGCTTTT	2	47709818	47709846	47710016	47710048	231	TGTGATATGTTTAGATGGAAATGAAACAATTTGTCACTGTCTAACATGACTTTTAGAAAAGATATTTTAATTACTAATGGGACATTCACATGTGTTTCAGCAAGGTGAAAAAATTATTCAGGAGTTCCTGTCCAAGGTGAAACAAATGCCCTTTACTGAAATGTCAGAAGAAAACATCACAATAAAGTTAAAACAGCTAAAAGCTGAAGTAATAGCAAAGAATAATAGCTT
MSH2_28	GGAGTTCCTGTCCAAGGTGAAAC	GGGCACTGACAGTTAACACTATGG	2	47709938	47709960	47710171	47710194	257	GGAGTTCCTGTCCAAGGTGAAACAAATGCCCTTTACTGAAATGTCAGAAGAAAACATCACAATAAAGTTAAAACAGCTAAAAGCTGAAGTAATAGCAAAGAATAATAGCTTTGTAAATGAAATCATTTCACGAATAAAAGTTACTACGTGAAAAATCCCAGTAATGGAATGAAGGTAATATTGATAAGCTATTGTCTGTAATAGTTTTATATTGTTTTATATTAACCCTTTTTCCATAGTGTTAACTGTCAGTGCCC
MSH2_29	AAAGTTACTACGTGAAAAATCCCAGTAATG	TGTCAATTGCAAACAGTCCTCAG	2	47710074	47710103	47710283	47710305	232	AAAGTTACTACGTGAAAAATCCCAGTAATGGAATGAAGGTAATATTGATAAGCTATTGTCTGTAATAGTTTTATATTGTTTTATATTAACCCTTTTTCCATAGTGTTAACTGTCAGTGCCCATGGGCTATCAACTTAATAAGATATTTAGTAATATTTTACTTTGAGGACATTTTCAAAGATTTTTATTTTGAAAAATGAGAGCTGTAACTGAGGACTGTTTGCAATTGACA
MSH2_3	AGACGCTGCAGTTGGAGAGC	CACTCTCTGAGGCGGGAAAG	2	47630350	47630369	47630598	47630617	268	AGACGCTGCAGTTGGAGAGCGCGGCCGAGGTCGGCTTCGTGCGCTTCTTTCAGGGCATGCCGGAGAAGCCGACCACCACAGTGCGCCTTTTCGACCGGGGCGACTTCTATACGGCGCACGGCGAGGACGCGCTGCTGGCCGCCCGGGAGGTGTTCAAGACCCAGGGGGTGATCAAGTACATGGGGCCGGCAGGTGAGGGCCGGGACGGCGCGTGCTGGGGAGGGACCCGGGGCCTTGTGGCGCGGCTCCTTTCCCGCCTCAGAGAGTG
MSH2_30	AACCCTTTTTCCATAGTGTTAACTGTCA	TTCCAAAATATTTGAAGTCACACTGC	2	47710161	47710188	47710386	47710411	251	AACCCTTTTTCCATAGTGTTAACTGTCAGTGCCCATGGGCTATCAACTTAATAAGATATTTAGTAATATTTTACTTTGAGGACATTTTCAAAGATTTTTATTTTGAAAAATGAGAGCTGTAACTGAGGACTGTTTGCAATTGACATAGGCAATAATAAGTGATGTGCTGAATTTTATAAATAAAATCATGTAGTTTGTGGAATTTGAGATGCATTGTAGTTCTTCGCAGTGTGACTTCAAATATTTTGGAA
MSH2_4	aagcctctttttcttcccagtctc	TTGGATGCCTTATTTCCAGCTCT	2	47635423	47635446	47635644	47635666	244	aagcctctttttcttcccagtctcgggtatgtctttatcagcagcatgaagtccagctaatacaGTGCTTGAACATGTAATATCTCAAATCTGTAATGTACTTTTTTTTTTTTTAAGGAGCAAAGAATCTGCAGAGTGTTGTGCTTAGTAAAATGAATTTTGAATCTTTTGTAAAAGATCTTCTTCTGGTTCGTCAGTATAGAGTTGAAGTTTATAAGAATAGAGCTGGAAATAAGGCATCCAA
MSH2_5	TTCTTCTGGTTCGTCAGTATAGAGTTGA	ccagccAAACTGCAACTTTTTAA	2	47635603	47635630	47635839	47635861	259	TTCTTCTGGTTCGTCAGTATAGAGTTGAAGTTTATAAGAATAGAGCTGGAAATAAGGCATCCAAGGAGAATGATTGGTATTTGGCATATAAGGTAATTATCTTCCTTTTTAATTTACTTATTTTTTTAAGAGTAGAAAAATAAAAATGTGAAGAATTTAATTGTGTTTTAGTATTTTAAGTAGATTGTGATAGTAGAATGGTTTGAGACACTTTAATAGCAATTAGCATGTGGTTTTTAAAAAGTTGCAGTTTggctgg
MSH2_6	GAGTTTGGATTTTTCCTTTTTGCT	GAGCCTCAAGATTGGAGAACTGA	2	47637148	47637171	47637412	47637434	287	GAGTTTGGATTTTTCCTTTTTGCTTATAAAATTTTAAAGTATGTTCAAGAGTTTGttaaatttttaaaattttatttttaCTTAGGCTTCTCCTGGCAATctctctcagtttgaagacattctctttggtaacaatgatatgTCAGCTTCCATTGGTGTTGTGGGTGTTAAAATGTCCGCAGTTGATGGCCAGAGACAGGTTGGAGTTGGGTATGTGGATTCCATACAGAGGAAACTAGGACTGTGTGAATTCCCTGATAATGATCAGTTCTCCAATCTTGAGGCTC
MSH2_7	ATGATATGTCAGCTTCCATTGGTGT	AGGCCTGGAATCTCCTCTATCACT	2	47637282	47637306	47637529	47637552	271	atgatatgTCAGCTTCCATTGGTGTTGTGGGTGTTAAAATGTCCGCAGTTGATGGCCAGAGACAGGTTGGAGTTGGGTATGTGGATTCCATACAGAGGAAACTAGGACTGTGTGAATTCCCTGATAATGATCAGTTCTCCAATCTTGAGGCTCTCCTCATCCAGATTGGACCAAAGGAATGTGTTTTACCCGGAGGAGAGACTGCTGGAGACATGGGGAAACTGAGACAGGTAAGCAAATTGAGTCTAGTGATAGAGGAGATTCCAGGCCT
MSH2_8	CAGTACATCATATCAGTGTCTTGCACATT	ATTCATCTGCTCTCCCTTTTTGC	2	47639406	47639434	47639647	47639669	264	CAGTACATCATATCAGTGTCTTGCACATTGTATAAACATTTAATGTAGGTGAATCTGTTATCACTATAGTTATCAATGTTATAATTTTCATTTTTGCTTTTCTTATTCCTTTTCTCATAGTAGTTTAAACTATTTCTTTCAAAATAGATAATTCAAAGAGGAGGAATTCTGATCACAGAAAGAAAAAAAGCTGACTTTTCCACAAAAGACATTTATCAGGACCTCAACCGGTTGTTGAAAGGCAAAAAGGGAGAGCAGATGAAT
MSH2_9	CCACAAAAGACATTTATCAGGACCTC	tgggcaacaaaagtgaaactctg	2	47639605	47639630	47639865	47639887	283	CCACAAAAGACATTTATCAGGACCTCAACCGGTTGTTGAAAGGCAAAAAGGGAGAGCAGATGAATAGTGCTGTATTGCCAGAAATGGAGAATCAGGTACATGGATTATAAATGTGAATTACaatatatataatgtaaatatgtaatatataataaataatatGTAAACTATAGTGACTTTTTAGAAGGATATTTCTGTCATATTTATCTCAAAACCTAAACTGTGTATCAATGATATTAAGCttttttttttttttgagacagagtttcacttttgttgccca
SMAD4_10	TGAAAAAATTCTGAATTAAGGTTAGTAATTTACACT	TGTCTCTGTCGATGCACGATTAC	18	48581014	48581049	48581256	48581278	265	TGAAAAAATTCTGAATTAAGGTTAGTAATTTACACTGTAATTGATTTTAGGTGTTATTATATTACTTGCTAATAAGATTTTTTTTTCTGGGAATAGAAGCttataaaaatttaaaatatgtttaattttCTATATAGCTCCATCAAGTATGATGGTGAAGGATGAATATGTGCATGACTTTGAGGGACAGCCATCGTTGTCCACTGAAGGACATTCAATTCAAACCATCCAGCATCCACCAAGTAATCGTGCATCGACAGAGACA
SMAD4_11	CATCGTTGTCCACTGAAGGACAT	TCCCCCCAAGTGACTACACATAA	18	48581205	48581227	48581420	48581442	238	CATCGTTGTCCACTGAAGGACATTCAATTCAAACCATCCAGCATCCACCAAGTAATCGTGCATCGACAGAGACATACAGCACCCCAGCTCTGTTAGCCCCATCTGAGTCTAATGCTACCAGCACTGCCAACTTTCCCAACATTCCTGTGGCTTCCACAAGTGAGTTCTAGAATCAGATGTAGTCAGCAAGTTGAGTTTTCCTAATCATTGCTTATTTATGTGTAGTCACTTGGGGGGA
SMAD4_12	TGTGCATTATCAGATAAAATTGGTCCT	AAAGGCTGCCTACTTTTTTCTCAACT	18	48584398	48584424	48584646	48584671	274	TGTGCATTATCAGATAAAATTGGTCCTTCATTTAGTATATGAAATCATAAGATGACATCTATGAATGTACCATGTTAATGTCTTCTTGTTCCTCTAGGTCAGCCTGCCAGTATACTGGGGGGCAGCCATAGTGAAGGACTGTTGCAGATAGCATCAGGGCCTCAGCCAGGACAGCAGCAGAATGGATTTACTGGTCAGCCAGCTACTTACCATCATAGTATGTACATACTTTAAAAAATCTTTTAAATAGTTGAGAAAAAAGTAGGCAGCCTTT
SMAD4_13	AGTTGAGAAAAAAGTAGGCAGCCTTTA	CAGAAAACAAAGCCCTACCAAAAA	18	48584646	48584672	48584867	48584890	245	AGTTGAGAAAAAAGTAGGCAGCCTTTATAAAAGCAAATTAACCCATGTGGGCCTTAATTTTTAGACAGCACTACCACCTGGACTGGAAGTAGGACTGCACCATACACACCTAATTTGCCTCACCACCAAAACGGCCATCTTCAGCACCACCCGCCTATGCCGCCCCATCCCGGACATTACTGTAAGCTCTTGTTTTTGTTGTAAGGGCTATTTTTTTTTTTTTTTTGGTAGGGCTTTGTTTTCTG
SMAD4_14	GTTCTTAGACATTGCATAAGCTTGTTTT	TTAAAGCCTGTGTTTGTGCGTTT	18	48586099	48586126	48586341	48586363	265	GTTCTTAGACATTGCATAAGCTTGTTTTAAACAATTCCTAACCTATAATAGTTATATTTAAGTAAGATTTACTGAAAGTTTTAGCATTAGACAACTTTTAGTAAATAAAAATGGAATTTTTGTTGTCTTTTCTTTAGGGCCTGTTCACAATGAGCTTGCATTCCAGCCTCCCATTTCCAATCATCCTGGTAAGTGTATTTCAAAATTGATTTCCTGTATTTAGATTGATTTAGTGGTGATTGAAACGCACAAACACAGGCTTTAA
SMAD4_15	TCCAGTTGTTTTGGGTGCATTAC	GGGTCCACGTATCCATCAACA	18	48591654	48591676	48591884	48591904	251	TCCAGTTGTTTTGGGTGCATTACATTTCCATCTCCCCTCCCTTTACCCTTTCTTTTAGGAAAAACTGTGTTGTGGAGTGCAAGTGAAAGCCTTATATCTTTCTCATGGGAGGATGTTCTTTCCCATTTATTTCCTATAGCTCCTGAGTATTGGTGTTCCATTGCTTACTTTGAAATGGATGTTCAGGTAGGAGAGACATTTAAGGTTCCTTCAAGCTGCCCTATTGTTACTGTTGATGGATACGTGGACCC
SMAD4_16	TTGAAATGGATGTTCAGGTAGGAGA	TGTACATGGGAAAACATAACCTTGAA	18	48591823	48591847	48592037	48592062	240	TTGAAATGGATGTTCAGGTAGGAGAGACATTTAAGGTTCCTTCAAGCTGCCCTATTGTTACTGTTGATGGATACGTGGACCCTTCTGGAGGAGATCGCTTTTGTTTGGGTCAACTCTCCAATGTCCACAGGACAGAAGCCATTGAGAGAGCAAGGTATTGATTGTATAGTCAGATAGTTACTTTAAAAAATTGAGCATAGTACATTGTCTTTTATTCAAGGTTATGTTTTCCCATGTACA
SMAD4_17	AAATGTTAATAGCTATCTTTTGGTTTTATGTG	ACGCCCAGCTTCTCTGTCTAAGT	18	48593251	48593282	48593487	48593509	259	AAATGTTAATAGCTATCTTTTGGTTTTATGTGATCTTTATTTTTAATTTTTCAATATTAAGCATGCTATACAATCTGAACTAAAATTTAATTTAAAATACTTATCAAGATAAAATGTAATTTCTTTTTTCTTCCTAAGGTTGCACATAGGCAAAGGTGTGCAGTTGGAATGTAAAGGTGAAGGTGATGTTTGGGTCAGGTGCCTTAGTGACCACGCGGTCTTTGTACAGAGTTACTACTTAGACAGAGAAGCTGGGCGT
SMAD4_18	ATGTTTGGGTCAGGTGCCTTAGT	TCAATAAATGCCCTCAGAAAATGTG	18	48593436	48593458	48593692	48593716	281	ATGTTTGGGTCAGGTGCCTTAGTGACCACGCGGTCTTTGTACAGAGTTACTACTTAGACAGAGAAGCTGGGCGTGCACCTGGAGATGCTGTTCATAAGATCTACCCAAGTGCATATATAAAGGTTAGTTACAATTTTATTTGAATATTTTAGACTTAAAGCTCTATTTGTTGTCAAAAGAATTGAAATCTGGGTGGAAGGAATGGAAAAATGTTTTATATATTAAATAATAAGAAATTGTGTTTAAGTATAAAAAACACATTTTCTGAGGGCATTTATTGA
SMAD4_19	TCAGGCATTGGTTTTTAATGTATGG	AAAGAAACTAATCAACTGAGTAAATCAAGATAAA	18	48602937	48602961	48603193	48603226	290	TCAGGCATTGGTTTTTAATGTATGGAATTTTTCTTTATGAACTCATAGTATGAAATGTTTTTTCTTAAAAGGTCTTTGATTTGCGTCAGTGTCATCGACAGATGCAGCAGCAGGCGGCTACTGCACAAGCTGCAGCAGCTGCCCAGGCAGCAGCCGTGGCAGGAAACATCCCTGGCCCAGGATCAGTAGGTGGAATAGCTCCAGCTATCAGTAAGTATGCTTTTCATTCTTTTTTAAAGGTATAATAGTTGATATTTTTATCTTGATTTACTCAGTTGATTAGTTTCTTT
SMAD4_20	GTAGGGAGGATGGGAAGAGATCA	CCCAACGGTAAAAGACCTCAGTC	18	48604565	48604587	48604832	48604854	290	GTAGGGAGGATGGGAAGAGATCACCCTGTCCCTCTGATGTCTTCCAAATCTTTTCTGTTAGGTCTGTCAGCTGCTGCTGGAATTGGTGTTGATGACCTTCGTCGCTTATGCATACTCAGGATGAGTTTTGTGAAAGGCTGGGGACCGGATTACCCAAGACAGAGCATCAAAGAAACACCTTGCTGGATTGAAATTCACTTACACCGGGCCCTCCAGCTCCTAGACGAAGTACTTCATACCATGCCGATTGCAGACCCACAACCTTTAGACTGAGGTCTTTTACCGTTGGG
SMAD4_21	CCCTCCAGCTCCTAGACGAAGTA	TGCCTGACAAGTTCTGAAGAGGA	18	48604773	48604795	48605017	48605039	267	CCCTCCAGCTCCTAGACGAAGTACTTCATACCATGCCGATTGCAGACCCACAACCTTTAGACTGAGGTCTTTTACCGTTGGGGCCCTTAACCTTATCAGGATGGTGGACTACAAAATACAATCCTGTTTATAATCTGAAGATATATTTCACTTTTGTTCTGCTTTATCTTTTCATAAAGGGTTGAAAATGTGTTTGCTGCCTTGCTCCTAGCAGACAGAAACTGGATTAAAACAATTTTTTTTTTCCTCTTCAGAACTTGTCAGGCA
SMAD4_22	TGCTCCTAGCAGACAGAAACTGG	TGCCTTTAAAATCAGCAATACTGGA	18	48604975	48604997	48605198	48605222	248	TGCTCCTAGCAGACAGAAACTGGATTAAAACAATTTTTTTTTTCCTCTTCAGAACTTGTCAGGCATGGCTCAGAGCTTGAAGATTAGGAGAAACACATTCTTATTAATTCTTCACCTGTTATGTATGAAGGAATCATTCCAGTGCTAGAAAATTTAGCCCTTTAAAACGTCTTAGAGCCTTTTATCTGCAGAACATCGATATGTATATCATTCTACAGAATAATCCAGTATTGCTGATTTTAAAGGCA
SMAD4_23	CCTTTTATCTGCAGAACATCGATATGTA	GCAAGACAATCTGAATTGAAACCA	18	48605152	48605179	48605418	48605441	290	CCTTTTATCTGCAGAACATCGATATGTATATCATTCTACAGAATAATCCAGTATTGCTGATTTTAAAGGCAGAGAAGTTCTCAAAGTTAATTCACCTATGTTATTTTGTGTACAAGTTGTTATTGTTGAACATACTTCAAAAATAATGTGCCATGTGGGTGAGTTAATTTTACCAAGAGTAACTTTACTCTGTGTTTAAAAAGTAAGTTAATAATGTATTGTAATCTTTCATCCAAAATATTTTTTGCAAGTTATATTAGTGAAGATGGTTTCAATTCAGATTGTCTTGC
SMAD4_24	AAGTTAATAATGTATTGTAATCTTTCATCCAAAA	GGCTTCTTAGCAACCAACCTTGT	18	48605356	48605389	48605621	48605643	288	AAGTTAATAATGTATTGTAATCTTTCATCCAAAATATTTTTTGCAAGTTATATTAGTGAAGATGGTTTCAATTCAGATTGTCTTGCAACTTCAGTTTTATTTTTGCCAAGGCAAAAAACTCTTAATCTGTGTGTATATTGAGAATCCCTTAAAATTACCAGACAAAAAAATTTAAAATTACGTTTGTTATTCCTAGTGGATGACTGTTGATGAAGTATACTTTTCCCCTGTTAAACAGTAGTTGTATTCTTCTGTATTTCTAGGCACAAGGTTGGTTGCTAAGAAGCC
SMAD4_25	TGTTAAACAGTAGTTGTATTCTTCTGTATTTCTAGG	CAAACTACCTATTATGAACTGTAATGTTTCCA	18	48605584	48605619	48605829	48605860	277	TGTTAAACAGTAGTTGTATTCTTCTGTATTTCTAGGCACAAGGTTGGTTGCTAAGAAGCCTATAAGAGGAATTTCTTTTCCTTCATTCATAGGGAAAGGTTTTGTATTTTTTAAAACACTAAAAGCAGCGTCACTCTACCTAATGTCTCACTGTTCTGCAAAGGTGGCAATGCTTAAACTAAATAATGAATAAACTGAATATTTTGGAAACTGCTAAATTCTATGTTAAATACTGTGCAGAATAATGGAAACATTACAGTTCATAATAGGTAGTTTG
SMAD4_26	GCAAAGGTGGCAATGCTTAAACT	GGCAAAGGGCTTAGAATAACCAA	18	48605741	48605763	48605985	48606007	267	GCAAAGGTGGCAATGCTTAAACTAAATAATGAATAAACTGAATATTTTGGAAACTGCTAAATTCTATGTTAAATACTGTGCAGAATAATGGAAACATTACAGTTCATAATAGGTAGTTTGGATATTTTTGTACTTGATTTGATGTGACTTTTTTTGGTATAATGTTTAAATCATGTATGTTATGATATTGTTTAAAATTCAGTTTTTGTATCTTGGGGCAAGACTGCAAACTTTTTTATATCTTTTGGTTATTCTAAGCCCTTTGCC
SMAD4_27	TTTTGTATCTTGGGGCAAGACTG	CCTCATCACTGAGATTGGACTCAA	18	48605944	48605966	48606200	48606223	280	TTTTGTATCTTGGGGCAAGACTGCAAACTTTTTTATATCTTTTGGTTATTCTAAGCCCTTTGCCATCAATGATCATATCAATTGGCAGTGACTTTGTATAGAGAATTTAAGTAGAAAAGTTGCAGATGTATTGACTGTACCACAGACACAATATGTATGCTTTTTACCTAGCTGGTAGCATAAATAAAACTGAATCTCAACATACAAAGTTGAATTCTAGGTTTGATTTTTAAGATTTTTTTTTTCTTTTGCACTTTTGAGTCCAATCTCAGTGATGAGG
SMAD4_28	CAAAGTTGAATTCTAGGTTTGATTTTTAAG	TCCTGTAGACAATCTATTTATCATCTTGTAGA	18	48606148	48606177	48606387	48606418	271	CAAAGTTGAATTCTAGGTTTGATTTTTAAGATTTTTTTTTTCTTTTGCACTTTTGAGTCCAATCTCAGTGATGAGGTACCTTCTACTAAATGACAGGCAACAGCCAGTTCTATTGGGCAGCTTTGTTTTTTTCCCTCACACTCTACCGGGACTTCCCCATGGACATTGTGTATCATGTGTAGAGTTGGttttttttttttttaatttttattttaCTATAGCAGAAATAGACCTGATTATCTACAAGATGATAAATAGATTGTCTACAGGA
SMAD4_29	TCCCCATGGACATTGTGTATCAT	GCAAGGCAGTAGAAGCTGTGTTC	18	48606301	48606323	48606535	48606557	257	TCCCCATGGACATTGTGTATCATGTGTAGAGTTGGttttttttttttttaatttttattttaCTATAGCAGAAATAGACCTGATTATCTACAAGATGATAAATAGATTGTCTACAGGATAAATAGTATGAAATAAAATCAAGGATTATCTTTCAGATGTGTTTACTTTTGCCTGGAGAACTTTTAGCTATAGAAACACTTGTGTGATGATAGTCCTCCTTATATCACCTGGAATGAACACAGCTTCTACTGCCTTGC
SMAD4_30	AACACTTGTGTGATGATAGTCCTCCTT	AACTGCCAATAAAACTTAAATCACCA	18	48606494	48606520	48606743	48606768	275	AACACTTGTGTGATGATAGTCCTCCTTATATCACCTGGAATGAACACAGCTTCTACTGCCTTGCTCAGAAGGTCTTTTAAATAGACCATCCTAGAAACCACTGAGTTTGCTTATTTCTGTGATTTAAACATAGATCTTGATCCAAGCTACATGACTTTTGTCTTTAAATAACTTATCTACCACCTCATTTGTACTCTTGATTACTTACAAATTCTTTCAGTAAACACCTAATTTTCTTCTGTAAAAGTTTGGTGATTTAAGTTTTATTGGCAGTT
SMAD4_31	TTATCTACCACCTCATTTGTACTCTTGATT	caacacagcaagactccatatctca	18	48606666	48606695	48606927	48606951	286	TTATCTACCACCTCATTTGTACTCTTGATTACTTACAAATTCTTTCAGTAAACACCTAATTTTCTTCTGTAAAAGTTTGGTGATTTAAGTTTTATTGGCAGTTTTATAAAAAGACATCTTCTCTAGAAATTGCTAACTTTAGGTCCATTTTACTGTGAATGAGGAATAGGAGTGAGTTTTAGAATAACAGATTTTTAAAAATCCAGATGATTTGATTAAAACCTTAATCATACATTGACATAATTCATTGCttcttttttttgagatatggagtcttgctgtgttg
SMAD4_32	CATACATTGACATAATTCATTGCttcttt	caaggtggatggatcacttgag	18	48606894	48606922	48607142	48607163	270	CATACATTGACATAATTCATTGCttcttttttttgagatatggagtcttgctgtgttgcccaggcaggagtgcagtggtatgatctcagctcactgcaacctctgcctcccgggttcaactgattctcctgcctcagcctccctggtagctaggattacaggtgcccgccaccatgcctggctaacttttgtagttttagtagagacggggttttgcctgttggccaggctggtcttgaactcctgacctcaagtgatccatccaccttg
SMAD4_33	acggggttttgcctgttg	TGGCTCTTAGTAGAAAGAAACCAAGA	18	48607099	48607116	48607318	48607343	245	acggggttttgcctgttggccaggctggtcttgaactcctgacctcaagtgatccatccaccttggcctcccaaagtgctgggattacgggcgtgagccactgtccctggccTCATTGTTCCCTTTTCTACTTTAAGGAAAGTTTTCATGTTTAATCATCTGGGGAAAGTATGTGAAAAATATTTGTTAAGAAGTATCTCTTTGGAGCCAAGCCACCTGTCTTGGTTTCTTTCTACTAAGAGCCA
SMAD4_34	CTTTGGAGCCAAGCCACCT	GAAAACCCACCCAGAACCATAAC	18	48607298	48607316	48607565	48607587	290	CTTTGGAGCCAAGCCACCTGTCTTGGTTTCTTTCTACTAAGAGCCATAAAGTATAGAAATACTTCTAGTTGTTAAGTGCTTATATTTGTACCTAGATTTAGTCACACGCTTTTGAGAAAACATCTAGTATGTTATGATCAGCTATTCCTGAGAGCTTGGTTGTTAATCTATATTTCTATTTCTTAGTGGTAGTCATCTTTGATGAATAAGACTAAAGATTCTCACAGGTTTAAAATTTTATGTCTACTTTAAGGGTAAAATTATGAGGTTATGGTTCTGGGTGGGTTTTC
SMAD4_35	AAATTTTATGTCTACTTTAAGGGTAAAATTATGAG	TTGTATACCAGGGGCGGTAAACT	18	48607530	48607564	48607792	48607814	285	AAATTTTATGTCTACTTTAAGGGTAAAATTATGAGGTTATGGTTCTGGGTGGGTTTTCTCTAGCTAATTCATATCTCAAAGAGTCTCAAAATGTTGAATTTCAGTGCAAGCTGAATGAGAGATGAGCCATGTACACCCACCGTAAGACCTCATTCCATGTTTGTCCAGTGCCTTTCAGTGCATTATCAAAGGGAATCCTTCATGGTGTTGCCTTTATTTTCCGGGGAGTAGATCGTGGGATATAGTCTATCTCATTTTTAATAGTTTACCGCCCCTGGTATACAA
SMAD4_36	TATTTTCCGGGGAGTAGATCGTG	TTTAAGTCTGAAATGCAGCACAGC	18	48607744	48607766	48608003	48608026	283	TATTTTCCGGGGAGTAGATCGTGGGATATAGTCTATCTCATTTTTAATAGTTTACCGCCCCTGGTATACAAAGATAATGACAATAAATCACTGCCATATAACCTTGCTTTTTCCAGAAACATGGCTGTTTTGTATTGCTGTAACCACTAAATAGGTTGCCTATACCATTCCTCCTGTGAACAGTGCAGATTTACAGGTTGCATGGTCTGGCTTAAGGAGAGCCATACTTGAGACATGTGAGTAAACTGAACTCATATTAGCTGTGCTGCATTTCAGACTTAAA
SMAD4_37	GCAGATTTACAGGTTGCATGGTC	CCCCAGATGACCATAGTCAAAGA	18	48607928	48607950	48608176	48608198	271	GCAGATTTACAGGTTGCATGGTCTGGCTTAAGGAGAGCCATACTTGAGACATGTGAGTAAACTGAACTCATATTAGCTGTGCTGCATTTCAGACTTAAAATCCATTTTTGTGGGGCAGGGTGTGGTGTGTAAAGGGGGGTGTTTGTAATACAAGTTGAAGGCAAAATAAAATGTCCTGTCTCCCAGATGATATACATCTTATTATTTTTAAAGTTTATTGCTAATTGTAGGAAGGTGAGTTGCAGGTATCTTTGACTATGGTCATCTGGGG
SMAD4_38	TTGTAGGAAGGTGAGTTGCAGGT	GCAATAACGAAGGGAGCAAACTA	18	48608152	48608174	48608417	48608439	288	TTGTAGGAAGGTGAGTTGCAGGTATCTTTGACTATGGTCATCTGGGGAAGGAAAATTTTACATTTTACTATTAATGCTCCTTAAGTGTCTATGGAGGTTAAAGAATAAAATGGTAAATGTTTCTGTGCCTGGTTTGATGGTAACTGGTTAATAGTTACTCACCATTTTATGCAGAGTCACATTAGTTCACACCCTTTCTGAGAGCCTTTTGGGAGAAGCAGTTTTATTCTCTGAGTGGAACAGAGTTCTTTTTGTTGATAATTTCTAGTTTGCTCCCTTCGTTATTGC
SMAD4_39	GCCTTTTGGGAGAAGCAGTTTTA	ATCTGCAACAAGATGGATTCTGC	18	48608355	48608377	48608607	48608629	275	GCCTTTTGGGAGAAGCAGTTTTATTCTCTGAGTGGAACAGAGTTCTTTTTGTTGATAATTTCTAGTTTGCTCCCTTCGTTATTGCCAACTTTACTGGCATTTTATTTAATGATAGCAGATTGGGAAAATGGCAAATTTAGGTTACGGAGGTAAATGAGTATATGAAAGCAATTACCTCTAAAGCCAGTTAACAATTATTTTGTAGGTGGGGTACACTCAGCTTAAAGTAATGCATTTTTTTTTCCCGTAAAGGCAGAATCCATCTTGTTGCAGAT
SMAD4_4	AGAGCAATTTCATCTTTTCCCAAGT	GTTGGTGTATTCGTAATAGACATATTGTCC	18	48573205	48573229	48573419	48573448	244	AGAGCAATTTCATCTTTTCCCAAGTAGTCAGATCTACTTCGTAAAATGTGTTCTGATGTGTGTCTTTTTTTTTTTTCTTTTTTAGGTTATCCTGAATACATGTCTAACAATTTTCCTTGCAACGTTAGCTGTTGTTTTTCACTGTTTCCAAAGGATCAAAATTGCTTCAGAAATTGGAGACATATTTGATTTAAAAGGAAAAACTTGAACAAATGGACAATATGTCTATTACGAATACACCAAC
SMAD4_40	AGGTGGGGTACACTCAGCTTAAA	GGATGCCACTTTGTGGATGAATA	18	48608558	48608580	48608776	48608798	241	AGGTGGGGTACACTCAGCTTAAAGTAATGCATTTTTTTTTCCCGTAAAGGCAGAATCCATCTTGTTGCAGATAGCTATCTAAATAATCTCATATCCTCTTTTGCAAAGACTACAGAGAATAGGCTATGACAATCTTGTTCAAGCCTTTCCATTTTTTTCCCTGATAACTAAGTAATTTCTTTGAACATACCAAGAAGTATGTAAAAAGTCCATGGCCTTATTCATCCACAAAGTGGCATCC
SMAD4_41	GAACATACCAAGAAGTATGTAAAAAGTCCA	ccctgaagTCCACAAAGATAGCC	18	48608740	48608769	48609009	48609031	292	GAACATACCAAGAAGTATGTAAAAAGTCCATGGCCTTATTCATCCACAAAGTGGCATCCTAGGCCCAGCCTTATCCCTAGCAGTTGTCCCAGTGCTGCTAGGTTGCTTATCTTGTTTATCTGGAATCACTGTGGAGTGAAATTTTCCACATCATCCAGAATTGCCTTATTTAAGAAGTAAAACGTTTTAATTTTTAGCCTTTTTTTGGTGGAGTTATTTAATATGTATATCAGAGGATATACTAGATGGTAACATTTCTTTCTGTGCTTGGCTATCTTTGTGGActtcaggg
SMAD4_42	ACTAGATGGTAACATTTCTTTCTGTGCT	tttggttatctggttccttgccta	18	48608980	48609007	48609229	48609252	273	ACTAGATGGTAACATTTCTTTCTGTGCTTGGCTATCTTTGTGGActtcaggggcttctaaaacagacaggactgtgttgcctttactaaatggtctgagacagctatggttttgaatttttagttttttttttttaacccacttcccctcctggtctcttccctctctgataattaccattcatatgtgagtgttagtgtgcctccttttagcattttcttcttctctttctgattcttcatttctgactgcctaggcaaggaaaccagataa
SMAD4_43	tgtgagtgtagtgtgcctcctttt	GGGGGAAAATATGAATATGACTCACT	18	48609170	48609193	48609428	48609453	284	gtgttagtgtgcctccttttagcattttcttcttctctttctgattcttcatttctgactgcctaggcaaggaaaccagataaccaaacttactagaacgttctttaaaacacaagtacaaactctgggacaggacccaagacactttcctgtgaagtgctgaaaaagacctcattgtattggcatttgatatcagtttgatgtagcttagagtgcttcctgattcttgctgagtttcaggtagttgagatagagagaagtgaGTCATATTCATATTTTCCCCC
SMAD4_44	gagtgcttcctgattctGCTGAG	ATGGCCTTAGTTTCCCAAGGTTT	18	48609383	48609405	48609606	48609628	246	tgcttcctgattcttgctgagtttcaggtagttgagatagagagaagtgaGTCATATTCATATTTTCCCCCTTAGAATAATATTTTGAAAGGTTTCATTGCTTCCACTTGAATGCTGCTCTTACAAAAACTGGGGTTACAAGGGTTACTAAATTAGCATCAGTAGCCAGAGGCAATACCGTTGTCTGGAGGACACCAGCAAACAACACACAACAAAGCAAAACAAACCTTGGGAAACTAAGGCCAT
SMAD4_45	CAATACCGTTGTCTGGAGGACAC	TCCAGTCTGATGTTAAAATCCCTGA	18	48609555	48609577	48609771	48609795	241	CAATACCGTTGTCTGGAGGACACCAGCAAACAACACACAACAAAGCAAAACAAACCTTGGGAAACTAAGGCCATTTGTTTTGTTTTGGTGTCCCCTTTGAAGCCCTGCCTTCTGGCCTTACTCCTGTACAGATATTTTTGACCTATAGGTGCCTTTATGAGAATTGAGGGTCTGACATCCTGCCCCAAGGAGTAGCTAAAGTAATTGCTAGTGTTTTCAGGGATTTTAACATCAGACTGGA
SMAD4_46	CTGCCCCAAGGAGTAGCTAAAGT	gggcaaactagaGAGTGCAACTG	18	48609734	48609756	48610001	48610023	290	CTGCCCCAAGGAGTAGCTAAAGTAATTGCTAGTGTTTTCAGGGATTTTAACATCAGACTGGAATGAATGAATGAAACTTTTTGTCCTTTTTTTTTCTGTTTTTTTTTTTCTAATGTAGTAAGGACTAAGGAAAACCTTTGGTGAAGACAATCATTTCTCTCTGTTGATGTGGATACTTTTCACACCGTTTATTTAAATGCTTTCTCAATAGGTCCAGAGCCAGTGTTCTTGTTCAACCTGaaagtaatggctctgggttgggccagacagttgcactctctagtttgccc
SMAD4_47	CAACCTGAAAGTAATGGCTCTGG	GCCTAGTCTCCTTTGAATAACATGGA	18	48609967	48609989	48610224	48610249	283	CAACCTGaaagtaatggctctgggttgggccagacagttgcactctctagtttgccctctgccacaaatttgatgtgtgacctttgggcaagtcatttatcttctctgggccttagttgcctcatctgtaaaatgagggagttggagtagattaattattccagctctgaaattctaAGTGACCTTGGCTACCTTGCAGCAGTTTTGGATTTCTTCCTTATCTTTGTTCTGCTGTTTGAGGGGGCTTTTTACTTATTTCCATGTTATTCAAAGGAGACTAGGC
SMAD4_48	GCTGTTTGAGGGGGCTTTTTAC	GTGTGTGCACGCAATTCAAAA	18	48610197	48610218	48610453	48610473	277	GCTGTTTGAGGGGGCTTTTTACTTATTTCCATGTTATTCAAAGGAGACTAGGCTTGATATTTTATTACTGTTCTTTTATGGACAAAAGGTTACATAGTATGCCCTTAAGACTTAATTTTAACCAAAGGCCTAGCACCACCTTAGGGGCTGCAATAAACACTTAACGCGCGTGCGcacgcgcgcgcgcacacacacacacacacacacacacacacacaGGTCAGAGTTTAAGGCTTTCGAGTCATGACATTCTAGCTTTTGAATTGCGTGCACACAC
SMAD4_49	CCTTAGGGGCTGCAATAAACACT	CAACAGGTTTTCAATCCATTTTCA	18	48610335	48610357	48610598	48610621	287	CCTTAGGGGCTGCAATAAACACTTAACGCGCGTGCGcacgcgcgcgcgcacacacacacacacacacacacacacacacaGGTCAGAGTTTAAGGCTTTCGAGTCATGACATTCTAGCTTTTGAATTGCGTGCACACACACACGCACGCACACACTCTGGTCAGAGTTTATTAAGGCTTTCGAGTCATGACATTATAGCTTTTGAGTTGGTGTGTGTGACACCACCCTCCTAAGTGGTGTGTGCTTGTAATTTTTTTTTTCAGTGAAAATGGATTGAAAACCTGTTG
SMAD4_5	TTCCTTGCAACGTTAGCTGTTGT	TCTCCTTCAGCTTCTTTACCAAACTT	18	48573317	48573339	48573539	48573564	248	TTCCTTGCAACGTTAGCTGTTGTTTTTCACTGTTTCCAAAGGATCAAAATTGCTTCAGAAATTGGAGACATATTTGATTTAAAAGGAAAAACTTGAACAAATGGACAATATGTCTATTACGAATACACCAACAAGTAATGATGCCTGTCTGAGCATTGTGCATAGTTTGATGTGCCATAGACAAGGTGGAGAGAGTGAAACATTTGCAAAAAGAGCAATTGAAAGTTTGGTAAAGAAGCTGAAGGAGA
SMAD4_50	TGTGTGACACCACCCTCCTAAGT	AATTGTACTCATCCAAGGGTAGGC	18	48610547	48610569	48610801	48610824	278	TGTGTGACACCACCCTCCTAAGTGGTGTGTGCTTGTAATTTTTTTTTTCAGTGAAAATGGATTGAAAACCTGTTGTTAATGCTTAGTGATATTATGCTCAAAACAAGGAAATTCCCTTGAACCGTGTCAATTAAACTGGTTTATATGACTCAAGAAAACAATACCAGTAGATGATTATTAACTTTATTCTTGGCTCTTTTTAGGTCCATTTTGATTAAGTGACTTTTGGCTGGATCATTCAGAGCTCTCTTCTAGCCTACCCTTGGATGAGTACAATT
SMAD4_51	ACTTTTGGCTGGATCATTCAGAG	TTGAAGAAAGTTTGCCAACTCCA	18	48610768	48610790	48611014	48611036	269	ACTTTTGGCTGGATCATTCAGAGCTCTCTTCTAGCCTACCCTTGGATGAGTACAATTAATGAAATTCATATTTTCAAGGACCTGGGAGCCTTCCTTGGGGCTGGGTTGAGGGTGGGGGGTTGGGGAGTCCTGGTAGAGGCCAGCTTTGTGGTAGCTGGAGAGGAAGGGATGAAACCAGCTGCTGTTGCAAAGGCTGCTTGTCATTGATAGAAGGACTCACGGGCTTGGATTGATTAAGACTAAACATGGAGTTGGCAAACTTTCTTCAA
SMAD4_52	ACGGGCTTGGATTGATTAAGACT	AGTTGTCCCCAAAGCAGAAGCTA	18	48610986	48611008	48611247	48611269	284	ACGGGCTTGGATTGATTAAGACTAAACATGGAGTTGGCAAACTTTCTTCAAGTATTGAGTTCTGTTCAATGCATTGGACATGTGATTTAAGGGAAAAGTGTGAATGCTTATAGATGATGAAAACCTGGTGGGCTGCAGAGCCCAGTTTAGAAGAAGTGAGTTGGGGGTTGGGGACAGATTTGGTGGTGGTATTTCCCAACTGTTTCCTCCCCTAAATTCAGAGGAATGCAGCTATGCCAGAAGCCAGAGAAGAGCCACTCGTAGCTTCTGCTTTGGGGACAACT
SMAD4_53	AGCTATGCCAGAAGCCAGAGAAG	ATCAGAAACCCTTTCCAGATCCA	18	48611215	48611237	48611454	48611476	262	AGCTATGCCAGAAGCCAGAGAAGAGCCACTCGTAGCTTCTGCTTTGGGGACAACTGGTCAGTTGAAAGTCCCAGGAGTTCCTTTGTGGCTTTCTGTATACTTTTGCCTGGTTAAAGTCTGTGGCTAAAAAATAGTCGAACCTTTCTTGAGAACTCTGTAACAAAGTATGTTTTTGATTAAAAGAGAAAGCCAACTAAATCATTATGTGCTCATTCTTTTTCTTAAGCTTGTGGATGTCTTGGATCTGGAAAGGGTTTCTGAT
SMAD4_6	ATGTGCCATAGACAAGGTGGAGA	GCAAGTTTTTAAATCTGCCACCAT	18	48573486	48573508	48573698	48573721	236	ATGTGCCATAGACAAGGTGGAGAGAGTGAAACATTTGCAAAAAGAGCAATTGAAAGTTTGGTAAAGAAGCTGAAGGAGAAAAAAGATGAATTGGATTCTTTAATAACAGCTATAACTACAAATGGAGCTCATCCTAGTAAATGTGTTACCATACAGAGAACATTGGATGGGAGGCTTCAGGTTAGTCTTATAAGAGTTTTTCTATACCCTCTATGGTGGCAGATTTAAAAACTTGC
SMAD4_7	TGAtgtatgacatggccaagttagtt	TCACATTTTAAGTCAAACGCATACTGA	18	48574893	48574918	48575151	48575177	285	tgatgtatgacatggccaagttagttattgtgaattttagttttcttatttatgaaatggggattgtaatactgagttggtaggattgtgaggattaaatcagaatatataaaagtgtcttgcataatgtgacacatgaataaatggtcgtttatttttCTAGGTGGCTGGTCGGAAAGGATTTCCTCATGTGATCTATGCCCGTCTCTGGAGGTGGCCTGATCTTCACAAAAATGAACTAAAACATGTTAAATATTGTCAGTATGCGTTTGACTTAAAATGTGA
SMAD4_8	GTGGCCTGATCTTCACAAAAATG	CCTTATTTAAAGTCGCGGGCTATC	18	48575106	48575128	48575323	48575346	241	GTGGCCTGATCTTCACAAAAATGAACTAAAACATGTTAAATATTGTCAGTATGCGTTTGACTTAAAATGTGATAGTGTCTGTGTGAATCCATATCACTACGAACGAGTTGTATCACCTGGAATTGGTAAGTAGACTTTGCTTTCATCCTAAGAAACATAAAGGGAAAAGGATCTCAATAGTGTTTCAATTTTTGTAAGTTAAATTATAAATTTGGAAGATAGCCCGCGACTTTAAATAAGG
SMAD4_9	AGCGTTTATGCTACTTCTGAATTGAAA	TGCCGCTCACACAAACTAATTCT	18	48575523	48575549	48575762	48575784	262	AGCGTTTATGCTACTTCTGAATTGAAATGGTTCATGAACTTTTGTAATCTTTGGTTTAAATTTACATTCTCTGTTTTTAAATGGAAAATACTTTCATTGTAATGATTAATGTTTCATTTGTTTTCCCCTTTAAACAATTAAGATCTCTCAGGATTAACACTGCAGAGTAATGGTAGGTAATCTGTTTCTTACTACTTTCTCTTTGTTTTGTCCTATCCTCTCTGTTTTTTTGTTGACCTAGAATTAGTTTGTGTGAGCGGCA
TP53_1	GACCCAGTCTCCAGCCTTTGT	CTGCAAGCACATCTGCATTTTC	17	7571575	7571595	7571820	7571841	267	GACCCAGTCTCCAGCCTTTGTTCCCCTCCCGGAACCCGGGCACTGGGCCCCCCAGCCCACACTCATTGCAGACTCAGGTGGCTGCTTCCCAGCACCTCCTCACTCACCCCTGCACCTGCTGACCCCAGTAGCCTGCACTGGCGTTCACCCCTCAGACACACAGGTGGCAGCAAAGTTTTATTGTAAAATAAGAGATCGATATAAAAATGGGATATAAAAAGGGAGAAGGAGGGGAAGGGTGGGGTGAAAATGCAGATGTGCTTGCAG
TP53_10	TATTGCAAGCAAGGGTTCAAAGA	CAAAGCATTGGTCAGGGAAAAG	17	7572829	7572851	7573069	7573090	262	TATTGCAAGCAAGGGTTCAAAGACCCAAAACCCAAAATGGCAGGGGAGGGAGAGATGGGGGTGGGAGGCTGTCAGTGGGGAACAAGAAGTGGAGAATGTCAGTCTGAGTCAGGCCCTTCTGTCTTGAACATGAGTTTTTTATGGCGGGAGGTAGACTGACCCTTTTTGGACTTCAGGTGGCTGTAGGAGACAGAAGCAGGGAGGAGAGATGACATCACATGAGTGAGAGGGTCTGTGCCCCTTTTCCCTGACCAATGCTTTG
TP53_11	TGAGAATGGAATCCTATGGCTTTC	GCATGTTGCTTTTGTACCGTCAT	17	7573852	7573875	7574118	7574140	289	TGAGAATGGAATCCTATGGCTTTCCAACCTAGGAAGGCAGGGGAGTAGGGCCAGGAAGGGGCTGAGGTCACTCACCTGGAGTGAGCCCTGCTCCCCCCTGGCTCCTTCCCAGCCTGGGCATCCTTGAGTTCCAAGGCCTCATTCAGCTCTCGGAACATCTCGAAGCGCTCACGCCCACGGATCTGCAGCAACAGAGGAGGGGGAGAAGTAAGTATATACacagtacctgagttaaaagatggttcaagttacaattgtttgactttatgacggtacaaaagcaacatgc
TP53_12	aaaagcaggctaggctaagctatga	CAATGGCTCCTGGTTGTAGCTAA	17	7576459	7576483	7576702	7576724	266	aaaagcaggctaggctaagctatgatgttccttagattaggtgtattaaatccattttcaacttacaatattttcaacttacgacgagtttatcaggaagtaacaccatcgtaagtcaagtagcatctgTATCAGGCAAAGTCATAGAACCATTTTCATGCTCTCTTTAACAATTTTCTTTTTGAAAGCTGGTCTGGTCCTTTAAAATATATATTATGGTATAAGTTGGTGTTCTGAAGTTAGTTAGCTACAACCAGGAGCCATTG
TP53_13	CCCAATTGCAGGTAAAACAGTCA	GAGGAGACCAAGGGTGCAGTTAT	17	7576760	7576782	7576970	7576992	233	CCCAATTGCAGGTAAAACAGTCAAGAAGAAAACGGCATTTTGAGTGTTAGACTGGAAACTTTCCACTTGATAAGAGGTCCCAAGACTTAGTACCTGAAGGGTGAAATATTCTCCATCCAGTGGTTTCTTCTTTGGCTGGGGAGAGGAGCTGGTGTTGTTGGGCAGTGCTAGGAAAGAGGCAAGGAAAGGTGATAAAAGTGAATCTGAGGCATAACTGCACCCTTGGTCTCCTC
TP53_14	GCATAACTGCACCCTTGGTCTC	GGAGTAGATGGAGCCTGGTTTTTT	17	7576968	7576989	7577220	7577243	276	GCATAACTGCACCCTTGGTCTCCTCCACCGCTTCTTGTCCTGCTTGCTTACCTCGCTTAGTGCTCCCTGGGGGCAGCTCGTGGTGAGGCTCCCCTTTCTTGCGGAGATTCTCTTCCTCTGTGCGCCGGTCTCTCCCAGGACAGGCACAAACACGCACCTCAAAGCTGTTCCGTCCCAGTAGATTACCACTACTCAGGATAGGAAAAGAGAAGCAAGAGGCAGTAAGGAAATCAGGTCCTACCTGTCCCATTTAAAAAACCAGGCTCCATCTACTCC
TP53_15	TGTGATGAGAGGTGGATGGGTAG	GCGCACTGGCCTCATCTT	17	7577376	7577398	7577629	7577646	271	TGTGATGAGAGGTGGATGGGTAGTAGTATGGAAGAAATCGGTAAGAGGTGGGCCCAGGGGTCAGAGGCAAGCAGAGGCTGGGGCACAGCAGGCCAGTGTGCAGGGTGGCAAGTGGCTCCTGACCTGGAGTCTTCCAGTGTGATGATGGTGAGGATGGGCCTCCGGTTCATGCCGCCCATGCAGGAACTGTTACACATGTAGTTGTAGTGGATGGTGGTACAGTCAGAGCCAACCTAGGAGATAACACAGGCCCAAGATGAGGCCAGTGCGC
TP53_16	CCACTGACAACCACCCTTAACC	ACCATGAGCGCTGCTCAGATA	17	7578122	7578143	7578377	7578397	276	CCACTGACAACCACCCTTAACCCCTCCTCCCAGAGACCCCAGTTGCAAACCAGACCTCAGGCGGCTCATAGGGCACCACCACACTATGTCGAAAAGTGTTTCTGTCATCCAAATACTCCACACGCAAATTTCCTTCCACTCGGATAAGATGCTGAGGAGGGGCCAGACCTAAGAGCAATCAGTGAGGAATCAGAGGCCTGGGGACCCTGGGCAACCAGCCCTGTCGTCTCTCCAGCCCCAGCTGCTCACCATCGCTATCTGAGCAGCGCTCATGGT
TP53_17	TTCCACTCGGATAAGATGCTGAG	CTGTGCAGCTGTGGGTTGATT	17	7578255	7578277	7578485	7578505	251	TTCCACTCGGATAAGATGCTGAGGAGGGGCCAGACCTAAGAGCAATCAGTGAGGAATCAGAGGCCTGGGGACCCTGGGCAACCAGCCCTGTCGTCTCTCCAGCCCCAGCTGCTCACCATCGCTATCTGAGCAGCGCTCATGGTGGGGGCAGCGCCTCACAACCTCCGTCATGTGCTGTGACTGCTTGTAGATGGCCATGGCGCGGACGCGGGTGCCGGGCGGGGGTGTGGAATCAACCCACAGCTGCACAG
TP53_18	CAGCTGCTCACCATCGCTATC	ATCTGTTCACTTGTGCCCTGACT	17	7578360	7578380	7578585	7578607	248	CAGCTGCTCACCATCGCTATCTGAGCAGCGCTCATGGTGGGGGCAGCGCCTCACAACCTCCGTCATGTGCTGTGACTGCTTGTAGATGGCCATGGCGCGGACGCGGGTGCCGGGCGGGGGTGTGGAATCAACCCACAGCTGCACAGGGCAGGTCTTGGCCAGTTGGCAAAACATCTTGTTGAGGGCAGGGGAGTACTGTAGGAAGAGGAAGGAGACAGAGTTGAAAGTCAGGGCACAAGTGAACAGAT
TP53_19	AATCAACCCACAGCTGCACAG	aaaaaagaaaaGCTCCTGAGGTGTAGA	17	7578485	7578505	7578691	7578717	233	AATCAACCCACAGCTGCACAGGGCAGGTCTTGGCCAGTTGGCAAAACATCTTGTTGAGGGCAGGGGAGTACTGTAGGAAGAGGAAGGAGACAGAGTTGAAAGTCAGGGCACAAGTGAACAGATAAAGCAACTGGAAGACGGCAGCAAAGAAACAAACATGCGTAAGCACCTCCTGCAACCCACTAGCGAGCTAGAGAGAGTTGGCGTCTACACCTCAGGAGCttttctttttt
TP53_2	ACACAGGTGGCAGCAAAGTTTTA	gccagccaacttttgcatgt	17	7571732	7571754	7571988	7572007	276	ACACAGGTGGCAGCAAAGTTTTATTGTAAAATAAGAGATCGATATAAAAATGGGATATAAAAAGGGAGAAGGAGGGGAAGGGTGGGGTGAAAATGCAGATGTGCTTGCAGAATGTAAAAGATGTTGACCCTTCCAgctggacgtggtggctcacaattgtaatcccagcactctgggaggctgagacaggtggatcgcctgagcccaggagtttgagaccagcctgggcaacactgtgagaccccatctctacaaaacatgcaaaagttggctggc
TP53_20	AAAGTCAGGGCACAAGTGAACAG	gcatggtggtgcacacctatagt	17	7578583	7578605	7578848	7578870	288	AAAGTCAGGGCACAAGTGAACAGATAAAGCAACTGGAAGACGGCAGCAAAGAAACAAACATGCGTAAGCACCTCCTGCAACCCACTAGCGAGCTAGAGAGAGTTGGCGTCTACACCTCAGGAGCttttcttttttttttttttttttgagatagggtcttgctctgtcactcaggctggagcacagtggtgtgatcacagctcactgcagcctccatctcctggcctcaagtgatcttcccacctcagcctcctaagtggctgggactataggtgtgcaccaccatgc
TP53_21	GTCAGAGATCACACATTAAGTGGGTAAA	TGGCCCCTGTCATCTTCTGT	17	7579157	7579184	7579397	7579416	260	GTCAGAGATCACACATTAAGTGGGTAAACTATAAAAAAACACTGACAGGAAGCCAAAGGGTGAAGAGGAATCCCAAAGTTCCAAACAAAAGAAATGCAGGGGGATACGGCCAGGCATTGAAGTCTCATGGAAGCCAGCCCCTCAGGGCAACTGACCGTGCAAGTCACAGACTTGGCTGTCCCAGAATGCAAGAAGCCCAGACGGAAACCGTAGCTGCCCTGGTAGGTTTTCTGGGAAGGGACAGAAGATGACAGGGGCCA
TP53_22	GATACGGCCAGGCATTGAAGT	ACCCAGGTCCAGATGAAGCTC	17	7579259	7579279	7579497	7579517	259	GATACGGCCAGGCATTGAAGTCTCATGGAAGCCAGCCCCTCAGGGCAACTGACCGTGCAAGTCACAGACTTGGCTGTCCCAGAATGCAAGAAGCCCAGACGGAAACCGTAGCTGCCCTGGTAGGTTTTCTGGGAAGGGACAGAAGATGACAGGGGCCAGGAGGGGGCTGGTGCAGGGGCCGCCGGTGTAGGAGCTGCTGGTGCAGGGGCCACGGGGGGAGCAGCCTCTGGCATTCTGGGAGCTTCATCTGGACCTGGGT
TP53_23	CCGGTGTAGGAGCTGCTGGT	ACTTCCTGAAAACAACGTTCTGGT	17	7579440	7579459	7579698	7579721	282	CCGGTGTAGGAGCTGCTGGTGCAGGGGCCACGGGGGGAGCAGCCTCTGGCATTCTGGGAGCTTCATCTGGACCTGGGTCTTCAGTGAACCATTGTTCAATATCGTCCGGGGACAGCATCAAATCATCCATTGCTTGGGACGGCAAGGGGGACTGTAGATGGGTGAAAAGAGCAGTCAGAGGACCAGGTCCTcagccccccagccccccagccctccaggtccccagccctccaggtccccagcccAACCCTTGTCCTTACCAGAACGTTGTTTTCAGGAAGT
TP53_24	GATGGGTGAAAAGAGCAGTCAGA	CCCCTCTGAGTCAGGAAACATTT	17	7579596	7579618	7579856	7579878	283	GATGGGTGAAAAGAGCAGTCAGAGGACCAGGTCCTcagccccccagccccccagccctccaggtccccagccctccaggtccccagcccAACCCTTGTCCTTACCAGAACGTTGTTTTCAGGAAGTCTGAAAGACAAGAGCAGAAAGTCAGTCCCATGGAATTTTCGCTTCCCACAGGTCTCTGCTAGGGGGCTGGGGTTGGGGTGGGGGTGGTGGGCCTGCCCTTCCAATGGATCCACTCACAGTTTCCATAGGTCTGAAAATGTTTCCTGACTCAGAGGGG
TP53_25	TTCCAATGGATCCACTCACAGTT	GAGAATGTGAAGCAGCCATTCTTT	17	7579820	7579842	7580072	7580095	276	TTCCAATGGATCCACTCACAGTTTCCATAGGTCTGAAAATGTTTCCTGACTCAGAGGGGGCTCGACGCTAGGATCTGACTGCGGCTCCTCCATGGCAGTGACCCGGAAGGCAGTCTGGCTGCTGCAAGAGGAAAAGTGGGGATCCAGCATGAGACACTTCCAACCCTGGGTCACCTGGGCCTGCAGAGAAGGAACCCCCTCCCCCAACACCATGCCAGTGTCTGAGACAGCTCGGCTTCCTGTGGAGCAGGAAAAGAatggctgcttcacattctc
TP53_26	CGTGACTCAGAGAGGACTCATCAA	CTTACTTGTCATGGCGACTGTCC	17	7590653	7590676	7590898	7590920	268	CGTGACTCAGAGAGGACTCATCAAGTTCAGTCAGGAGCTTACCCAATCCAGGGAAGCGTGTCACCGTCGTGGAAAGCACGCTCCCAGCCCGAACGCAAAGTGTCCCCGGAGCCCAGCAGCTACCTGCTCCCTGGACGGTGGCTCTAGACTTTTGAGAAGCTCAAAACTTTTAGCGCCAGTCTTGAGCACATGGGAGGGGAAAACCCCAATCCCATCAACCCCTGCGAGGCTCCTGGCACAAAGCTGGACAGTCGCCATGACAAGTAAG
TP53_3	agacaggtggatcgcctgag	TGCTCAGGGTCAATTTCTTTTTTC	17	7571915	7571934	7572173	7572196	282	agacaggtggatcgcctgagcccaggagtttgagaccagcctgggcaacactgtgagaccccatctctacaaaacatgcaaaagttggctggccatggtggcatgaacctgtggtcccagctactccggaggctgaggcaggactgctcgagccggggaggcaaaggctgcagtaagccaagatcacgccactccactccagcctgggcaacaaagcgagacccagtctcaaagaaaaagaaaaaaaaaaaaaaaaaagaaaaaagaaaTTGACCCTGAGCA
TP53_4	ggaggcaaaggctgcagtaa	CAACCTCTTGGTGAACCTTAGTACCTA	17	7572071	7572090	7572279	7572305	235	ggaggcaaaggctgcagtaagccaagatcacgccactccactccagcctgggcaacaaagcgagacccagtctcaaagaaaaagaaaaaaaaaaaaaaaaaagaaaaaagaaaTTGACCCTGAGCATAAAACAAGTCTTGGTGGATCCAGATCATCATATACAAGAGATGAAATCCTCCAGGGTGTGGGATGGGGTGAGATTTCCTTTTAGGTACTAAGGTTCACCAAGAGGTTG
TP53_5	GAAATTGACCCTGAGCATAAAACAA	TTGAGGGTGCTTGTTCCCTCT	17	7572180	7572204	7572403	7572423	244	gaaaTTGACCCTGAGCATAAAACAAGTCTTGGTGGATCCAGATCATCATATACAAGAGATGAAATCCTCCAGGGTGTGGGATGGGGTGAGATTTCCTTTTAGGTACTAAGGTTCACCAAGAGGTTGTCAGACAGGGTTTGGCTGGGCCAGCAGAGACTTGACAACTCCCTCTACCTAACCAGCTGCCCAACTGTAGAAACTACCAACCCACCGACCAACAGGGAGAGGGAACAAGCACCCTCAA
TP53_6	CTAACCAGCTGCCCAACTGTAGA	CCGTACTAACCAGGGAAGCTGTC	17	7572354	7572376	7572579	7572601	248	CTAACCAGCTGCCCAACTGTAGAAACTACCAACCCACCGACCAACAGGGAGAGGGAACAAGCACCCTCAAGGGGGTCAAGTTCTAGACCCCATGTAATAAAAGGTGgtttcaaggccagatgtacattatttcattaaccctcacaatgcactctgtgaggtaggtgcaaatgccagcatttcacagatatgggccttgaagttagagaAAATTCAACAGTGAGGGACAGCTTCCCTGGTTAGTACGG
TP53_7	TGGTTTCAAGGCCAGATGtacat	CCAGCTTAGATTTTAAGGTTTTTACTGTGA	17	7572458	7572480	7572686	7572715	258	TGgtttcaaggccagatgtacattatttcattaaccctcacaatgcactctgtgaggtaggtgcaaatgccagcatttcacagatatgggccttgaagttagagaAAATTCAACAGTGAGGGACAGCTTCCCTGGTTAGTACGGTGAAGTGGGCCCCTACCTAGAATGTGGCTGATTGTAAACTAACCCTTAACTGCAAGAACATTTCTTACATCTCCCAAACATCCCTCACAGTAAAAACCTTAAAATCTAAGCTGG
TP53_8	GGACAGCTTCCCTGGTTAGTACG	CCAGGACTTCCATTTGCTTTG	17	7572578	7572600	7572790	7572810	233	GGACAGCTTCCCTGGTTAGTACGGTGAAGTGGGCCCCTACCTAGAATGTGGCTGATTGTAAACTAACCCTTAACTGCAAGAACATTTCTTACATCTCCCAAACATCCCTCACAGTAAAAACCTTAAAATCTAAGCTGGTATGTCCTACTCCCCATCCTCCTCCCCACAACAAAACACCAGTGCAGGCCAACTTGTTCAGTGGAGCCCCGGGACAAAGCAAATGGAAGTCCTGG
TP53_9	TACATCTCCCAAACATCCCTCAC	CCACTTCTTGTTCCCCACTGAC	17	7572667	7572689	7572899	7572920	254	TACATCTCCCAAACATCCCTCACAGTAAAAACCTTAAAATCTAAGCTGGTATGTCCTACTCCCCATCCTCCTCCCCACAACAAAACACCAGTGCAGGCCAACTTGTTCAGTGGAGCCCCGGGACAAAGCAAATGGAAGTCCTGGGTGCTTCTGACGCACACCTATTGCAAGCAAGGGTTCAAAGACCCAAAACCCAAAATGGCAGGGGAGGGAGAGATGGGGGTGGGAGGCTGTCAGTGGGGAACAAGAAGTGG
