# Supplementary material for: Fusobacterium nucleatum promotes tumor progression in KRAS p.G12D-mutant colorectal cancer by binding to DHX15
Source: Nat Commun. 2024 Feb 24;15:1688. doi: 10.1038/s41467-024-45572-w (PMC10894276; doi:10.1038/s41467-024-45572-w)
Supplement: Supplementary file 4 — Source Data [file 41467_2024_45572_MOESM4_ESM.zip › Source Data Files/Source Data in Graphs.xlsx]

## Sheet: Figure 1a
Figure 1a	F. nucleatum abundance in the indicated group
	APCMUT	APCWT	Control		TP53MUT	TP53WT	Control		MSH2MUT	MSH2WT	Control		SMAD4MUT	SMAD4WT	Control		KRASMUT	KRASWT	Control
	0.246494	0.020365	0.017971		0.0518919	0.246494	0.017971		0.246494	0.410907	0.017971		0.0518919	0.246494	0.017971		0.246494	0.0518919	0.017971
	0.410907	0.141249	0.449989		0.0033268	0.410907	0.449989		0.00624942	0.0518919	0.449989		0.556012	0.410907	0.449989		0.410907	0.0033268	0.449989
	0.0518919	0.298915	0.0110997		0.402543	0.00624942	0.0110997		0.020365	0.0033268	0.0110997		0.10235	0.0033268	0.0110997		0.556012	0.402543	0.0110997
	0.0033268	0.165252	0.107111		0.00310916	0.556012	0.107111		0.00310916	0.402543	0.107111		0.24752	0.402543	0.107111		0.24752	0.00624942	0.107111
	0.402543	0.00282934	0.0294749		0.110513	0.10235	0.0294749		0.24752	0.556012	0.0294749		0.110513	0.00624942	0.0294749		0.0419115	0.020365	0.0294749
	0.00624942		0.1424		0.141249	0.020365	0.1424		0.0419115	0.10235	0.1424		0.00282934	0.020365	0.1424		0.298915	0.00310916	0.1424
	0.556012		0.0877406		0.298915	0.24752	0.0877406		0.0299412	0.17629	0.0877406			0.00310916	0.0877406		0.0639555	0.17629	0.0877406
	0.110513		0.00348226		0.234431	0.17629	0.00348226		0.0639555	0.110513	0.00348226			0.17629	0.00348226		0.234431	0.141249	0.00348226
	0.00310916		9.33e-05		0.00314025	0.0419115	9.33e-05		0.234431	0.141249	9.33e-05			0.0419115	9.33e-05		0.00282934	0.0299412	9.33e-05
	0.24752		0.000155458		0.221248	0.0299412	0.000155458		0.221248	0.298915	0.000155458			0.141249	0.000155458		0.10235	0.00314025	0.000155458
	0.17629		0.0881448		0.00136803	0.0639555	0.0881448		0.00136803	0.00314025	0.0881448			0.0299412	0.0881448		0.110513	0.221248	0.0881448
	0.0419115		0.0018655		0.00282934	0.165252	0.0018655		0.165252		0.0018655			0.298915	0.0018655			0.00136803	0.0018655
	0.10235		0.010167				0.010167		0.00282934		0.010167			0.0639555	0.010167			0.165252	0.010167
	0.0299412		0.0222616				0.0222616				0.0222616			0.234431	0.0222616				0.0222616
	0.0639555		0.154463				0.154463				0.154463			0.00314025	0.154463				0.154463
	0.234431		0.348693				0.348693				0.348693			0.221248	0.348693				0.348693
	0.00314025		0.000497466				0.000497466				0.000497466			0.00136803	0.000497466				0.000497466
	0.221248		0.0110997				0.0110997				0.0110997			0.165252	0.0110997				0.0110997
	0.00136803		0.0018655				0.0018655				0.0018655				0.0018655				0.0018655
			0.112427				0.112427				0.112427				0.112427				0.112427
			0.00155458				0.00155458				0.00155458				0.00155458				0.00155458
			0.0185617				0.0185617				0.0185617				0.0185617				0.0185617
			0.0003731				0.0003731				0.0003731				0.0003731				0.0003731
			0.011535				0.011535				0.011535				0.011535				0.011535

## Sheet: Figure 1c
Figure 1c	F. nucleatum (Fn) positive rates under different KRAS mutation types in tumor tissues of CRC
		Fn Negative	Fn Positive
	Exon 2	49.4	50.6
	Exon 3	63.2	36.8
	KRAS WT	68.6	31.4

## Sheet: Figure 1d
Figure 1d	Relative abundance of F. nucleatum in the CRC patients of the indicated groups
	KRAS WT	KRAS p.G12D	KRAS p.G13D	Other Mutations
	0.0518919	0.556012	0.0639555	0.246494
	0.0033268	0.24752	0.234431	0.00130585
	0.00624942	0.0419115	0.146743	0.00282934
	0.020365	0.298915
	0.00310916	0.00164786
	0.17629
	0.141249
	0.0299412
	0.00314025
	0.221248
	0.00136803
	0.165252

## Sheet: Figure 2b
Figure 2b	qPCR analysis of F. nucleatum abundance in colonic tissues derived from Villin-Cre/KrasG12D+/- (KrasG12D) mice and WT littermates (WT) treated with AOM/DSS
	WT	KrasG12D
	1.76159	57.5144
	9.08864	80.4236
	3.42763	8.82136
	0.451798	22.0078
	9.22597

## Sheet: Figure 2d
Figure 2d	Statistical analysis of the FISH detection in Figure 2C
	WT	KrasG12D
	1	10
	2	13
	2	8
	1	12
	0	12

## Sheet: Figure 2g,  2h,  2i
Figure 2g-2i	Tumor numbers, tumor loads and size of Villin-Cre/KrasG12D+/- mice and WT littermates treated with AOM/DSS and PBS or F. nucleatum
Figure 2g	Numbers of tumors
		WT					KrasG12D
	PBS	1	1	0	0	0	1	1	1	0	0
	Fn	3	1	1	1	1	8	6	4	2	6
Figure 2h	Amount of tumors of different diameters (%)
		＞3mm	2-3mm	1-2mm	＜1mm
	WT PBS	0	0	0	100
	WT Fn	0	14.28	14.28	71.42
	KrasG12D PBS	0	0	33.3	66.6
	KrasG12D Fn	7.69	19.23	30.76	42.3
Figure 2i	Tumor Diameter (mm)
		WT					KrasG12D
	PBS	0	0	0	1	1	0	0	1	1	2
	Fn	8	3	2	2	1	14	13	12	9	7

## Sheet: Figure 3c
Figure 3c	qPCR analysis of P. distasonis and P. goldsteinii/merdae abundance
	P. distasonis			P. goldsteinii/merdae
	WT	KrasG12D		WT	KrasG12D
	0.482072	0.112327		0.678947	1.08435
	0.482072	0.109051		1	0.504235
	0.268856	0.119231		0.111228	0.56864
	0.230051			0.499219	0.755694
				0.541251	0.264578
				0.747126	0.386981

## Sheet: Figure 4c, 4d, 4e
Figure 4c-4e	Tumor numbers, tumor loads and size of Villin-Cre/KrasG12D+/- mice treated with AOM/DSS and F. nucleatum or/and P. distasonis
Figure 4c	Numbers of tumors
	PBS	F. nucleatum	P. distasonis	Fn+Pd
	10	7	5	5
	8	10	4	6
	9	10	4	5
Figure 4d	Amount of tumors of different diameters (%)
		＞3mm	2-3mm	1-2mm	<1mm
	PBS	0	2.5	2.5	4
	F. nucleatum	0.3333	2	1.33333	5.33333
	P. distasonis	0	0	1	3.6666
	Fn+Pd	0	0	1	4.5
Figure 4e	Tumor Diameter (mm)
	PBS	F. nucleatum	P. distasonis	Fn+Pd
	16	15	6	6
	15	16	4	7
	12	15	5	8

## Sheet: Figure 4g
Figure 4g	Proportion of F. nucleatum (red) vs DAPI (blue) (red/blue)
		KRAS WT					KRAS G12D
	Fn	0.00239241	0.003182	0.003987	0.004923	0.005138	0.0093438	0.006723	0.007896	0.009284	0.008111
	Fn+Pd	0.00269772	0.002738	0.0018934	0.003827	0.002321	0.00413261	0.005123	0.004164	0.006001	0.004962

## Sheet: Figure 4i
Figure 4i	Ki67+ Cells in colonic organoids derived from KRAS WT and KRAS p.G12D CRC patients treated by F. nucleatum or/and P. distasonis
		PBS					Fn					Pd					Fn+Pd
	KRAS WT	45.91	40.81	55.32	38.98	49.76	57.75	65.87	62.9	72.01	55.28	22.41	19.78	25.18	20.87	29.11	37.27	52.79	49.71	50.03	46.52
	KRAS p.G12D	62.13	65.89	57.39	52.83	60.27	89.26	77.21	70.25	87.1	86.9	27.66	35.41	30.8	21.01	25.33	64.45	62.19	58.02	69.32	70.03

[truncated: 15 more sheets: Figure 5b, Figure 5e, Figure 5h, Figure 5j, Figure 6c, Figure 6e, Figure 6h, Figure 6i, Figure 7d, 7e, 7f, Figure 7h, Figure 7i, Figure S1e, Figure S1f, Figure S1h, Figure S2c]
